# Supplementary material for: 4-(4-Bromo­phen­yl)-8-methyl-2-oxo-1,2,3,4,4a,5,6,7-octa­hydro­quinoline-3-carbonitrile
Source: Acta Crystallogr Sect E Struct Rep Online. 2012 Jul 7;68(Pt 8):o2376–7. doi: 10.1107/S1600536812029820 (PMC3414305; doi:10.1107/S1600536812029820)
Supplement: Supplementary file 2 [file e-68-o2376-Isup2.hkl]

# 
# h,k,l, Fc-squared, Fo-squared, sigma(Fo-squared) and status flag 
# 
data_I
_shelx_title '  P21/c' 
_shelx_refln_list_code          4 
_shelx_F_calc_maximum      230.29 
_exptl_crystal_F_000       704.00 
_reflns_d_resolution_high  0.7681 
 
loop_ 
 _symmetry_equiv_pos_as_xyz 
 'x, y, z' 
 '-x, y+1/2, -z+1/2' 
 '-x, -y, -z' 
 'x, -y-1/2, z-1/2' 
 
_cell_length_a    11.1959 
_cell_length_b     7.5902 
_cell_length_c    18.3886 
_cell_angle_alpha  90.000 
_cell_angle_beta  100.453 
_cell_angle_gamma  90.000 
 
_shelx_F_squared_multiplier     1.000 
 
loop_ 
 _refln_index_h 
 _refln_index_k 
 _refln_index_l 
 _refln_F_squared_calc 
 _refln_F_squared_meas 
 _refln_F_squared_sigma 
 _refln_observed_status 
   2   0   0      591.47      772.95     33.11 o 
   3   0   0     4873.11     5226.66    106.03 o 
   4   0   0      227.06      276.61     20.66 o 
   5   0   0      445.65      526.23     32.58 o 
   6   0   0     3821.01     3950.73     96.76 o 
   7   0   0     4044.16     3436.94    137.82 o 
   8   0   0      803.94      723.03     80.16 o 
   9   0   0      764.43      984.64     88.23 o 
  10   0   0      272.98      203.25     44.69 o 
  11   0   0       88.22      131.72     39.40 o 
  12   0   0        7.85       18.02     19.11 o 
  13   0   0        0.34       32.02     31.84 o 
  14   0   0       19.71       48.26     30.25 o 
   1   1   0    15275.82    14331.43    269.83 o 
   2   1   0      938.12     1177.27     21.08 o 
   3   1   0    11196.00    10016.31     88.77 o 
   4   1   0     4606.24     5233.31     69.94 o 
   5   1   0     3008.19     3077.61     68.09 o 
   6   1   0      407.29      399.49     24.85 o 
   7   1   0       13.79       12.60      5.61 o 
   8   1   0       17.53        7.59      8.99 o 
   9   1   0       98.07      100.09     20.84 o 
  10   1   0       26.71       42.30     17.56 o 
  11   1   0       41.92       62.13     22.85 o 
  12   1   0       44.18       66.04     22.06 o 
  13   1   0       46.83       74.10     28.58 o 
  14   1   0       36.02       32.68     26.22 o 
   0   2   0     1778.64     2454.15     59.26 o 
   1   2   0      538.15      515.15     13.77 o 
   2   2   0      274.95      235.00     10.21 o 
   3   2   0      169.98      154.99      9.94 o 
   4   2   0       10.04       15.54      4.56 o 
   5   2   0      171.75      201.75     15.83 o 
   6   2   0      341.07      395.71     24.88 o 
   7   2   0      463.88      400.44     59.22 o 
   8   2   0       71.41       74.53     16.17 o 
   9   2   0       72.38       89.99     15.72 o 
  10   2   0       25.94       20.83     15.42 o 
  11   2   0        1.76       15.35     13.86 o 
  12   2   0        0.04       20.33     18.46 o 
  13   2   0        4.99       19.01     23.72 o 
  14   2   0        3.38      -15.08     18.49 o 
   1   3   0     1606.37     1647.43     27.41 o 
   2   3   0      601.97      510.15     14.67 o 
   3   3   0     2583.60     2325.96     34.41 o 
   4   3   0     6438.48     6733.44    106.08 o 
   5   3   0     1434.71     1436.01     38.88 o 
   6   3   0      584.67      525.85     25.41 o 
   7   3   0      174.77      218.70     19.81 o 
   8   3   0       20.87       -8.16     11.69 o 
   9   3   0       22.48       30.06     11.85 o 
  10   3   0       73.38       78.96     21.30 o 
  11   3   0      132.70       99.41     24.63 o 
  12   3   0       60.20       86.84     24.68 o 
  13   3   0       50.08       90.47     36.33 o 
   0   4   0     3008.46     3014.64     58.98 o 
   1   4   0     1898.14     1698.75     33.14 o 
   2   4   0      726.86      593.44     18.73 o 
   3   4   0      747.10      859.66     23.37 o 
   4   4   0      155.33      147.00     11.46 o 
   5   4   0       57.93       51.48      6.66 o 
   6   4   0      342.32      430.35     25.34 o 
   7   4   0      222.27      178.07     19.53 o 
   8   4   0      236.40      334.23     28.36 o 
   9   4   0      126.71      167.72     37.28 o 
  10   4   0      149.59      167.23     25.47 o 
  11   4   0        4.41        6.55     13.08 o 
  12   4   0       11.54       47.20     22.59 o 
  13   4   0        0.04       30.42     49.44 o 
   1   5   0      282.55      354.23     17.39 o 
   2   5   0       17.71       27.68      5.26 o 
   3   5   0      114.18      153.96     11.39 o 
   4   5   0       73.29       92.78     10.58 o 
   5   5   0      139.90      146.98     14.61 o 
   6   5   0        2.85       11.11      5.49 o 
   7   5   0       37.26       31.85      8.70 o 
   8   5   0       23.44       16.83     12.02 o 
   9   5   0       37.41       -2.36     10.36 o 
  10   5   0        5.51        8.83     16.11 o 
  11   5   0        7.62        4.69     12.08 o 
  12   5   0        0.34      -14.93     25.59 o 
   0   6   0     1027.09     1061.80     63.09 o 
   1   6   0      707.02      807.90     33.49 o 
   2   6   0      164.72      154.70     14.73 o 
   3   6   0      124.98      122.54     12.51 o 
   4   6   0      160.75      155.03     15.12 o 
   5   6   0      106.85      131.49     14.15 o 
   6   6   0      688.71      719.21     43.58 o 
   7   6   0       35.39       10.90     16.97 o 
   8   6   0      153.81      253.63     41.12 o 
   9   6   0      106.09       62.42     32.01 o 
  10   6   0       33.99       46.09     35.54 o 
  11   6   0        0.16       -5.64     20.11 o 
   1   7   0      114.62      113.66     15.05 o 
   2   7   0      154.51      197.90     20.24 o 
   3   7   0      386.99      343.86     27.17 o 
   4   7   0      390.91      378.93     44.53 o 
   5   7   0      280.07      310.64     57.83 o 
   6   7   0       22.06       53.60     23.45 o 
   7   7   0       29.08       39.48     14.46 o 
   8   7   0        8.97        7.16     14.71 o 
   9   7   0        0.22        8.39     16.45 o 
  10   7   0       68.15       87.35     33.05 o 
   0   8   0       36.66       32.87     11.70 o 
   1   8   0       10.53       15.48      9.56 o 
   2   8   0       36.24       64.26     13.48 o 
   3   8   0       25.25       23.62     13.66 o 
   4   8   0       11.67        9.49     37.42 o 
   5   8   0       27.35        9.73     45.71 o 
   6   8   0        0.13       -8.29     19.34 o 
   7   8   0        0.56       -1.62     47.00 o 
   8   8   0        0.24       36.93     25.25 o 
   1   9   0       24.18       41.87     30.24 o 
   2   9   0        0.29        1.71     13.50 o 
   3   9   0       19.56       -6.19     27.11 o 
   4   9   0        2.87        2.67     25.74 o 
   5   9   0        5.95       34.51     93.79 o 
 -14   1   1       65.15       47.51     22.36 o 
 -13   1   1       28.82       17.49     20.10 o 
 -12   1   1        5.67        1.12     14.88 o 
 -11   1   1        6.03       18.35     16.08 o 
 -10   1   1       99.38      100.93     22.02 o 
  -9   1   1      275.98      313.06     34.90 o 
  -8   1   1      524.20      398.92     36.58 o 
  -7   1   1     1817.84     1829.11     71.24 o 
  -6   1   1     2333.35     2209.89     58.08 o 
  -5   1   1     5106.66     4901.33     78.04 o 
  -4   1   1      601.92      606.26     24.62 o 
  -3   1   1      665.93      823.82     25.07 o 
  -2   1   1     1515.25     1260.95     38.30 o 
  -1   1   1      587.17      538.97     12.27 o 
   0   1   1     3064.56     3188.77     89.28 o 
   1   1   1     8252.38     7491.04    289.10 o 
   2   1   1    53031.83    52650.20    546.31 o 
   3   1   1     1000.33      806.96     23.58 o 
   4   1   1     1340.06     1188.69     33.70 o 
   5   1   1      960.34      996.56     32.47 o 
   6   1   1     1287.41     1212.98     42.96 o 
   7   1   1      585.04      703.68     74.09 o 
   8   1   1      294.20      313.17     35.45 o 
   9   1   1      654.08      651.63     51.92 o 
  10   1   1      156.93      149.62     27.54 o 
  11   1   1      104.32      108.44     25.84 o 
  12   1   1       37.27       65.67     25.47 o 
  13   1   1        6.05        6.05     16.02 o 
  14   1   1        0.35        3.28     18.38 o 
 -14   2   1        1.60      -17.95     17.95 o 
 -13   2   1       85.85      103.24     28.58 o 
 -12   2   1      144.57      147.96     32.09 o 
 -11   2   1      256.67      286.03     40.91 o 
 -10   2   1      339.68      455.19     47.85 o 
  -9   2   1      400.80      440.54     42.99 o 
  -8   2   1       21.67       15.40      8.70 o 
  -7   2   1      218.54       51.17    131.08 o 
  -6   2   1      682.59      579.66     26.80 o 
  -5   2   1     2002.12     1908.88     43.89 o 
  -4   2   1     2466.20     2643.30     46.53 o 
  -3   2   1     9306.04     9155.29     71.53 o 
  -2   2   1     7709.27     7480.23    118.73 o 
  -1   2   1    10110.51     9430.38    101.85 o 
   0   2   1     7332.81     8271.64     68.92 o 
   1   2   1       19.20       15.15      2.43 o 
   2   2   1     9396.01     8796.82    176.71 o 
   3   2   1     3300.73     3575.71     56.83 o 
   4   2   1      122.15      125.31     10.59 o 
   5   2   1     6958.17     6626.71     87.93 o 
   6   2   1     3414.04     3585.21     72.92 o 
   7   2   1      484.82      525.54     30.60 o 
   8   2   1      229.04      192.48     26.06 o 
   9   2   1        1.38        5.19     17.89 o 
  10   2   1        1.19        8.16     25.17 o 
  11   2   1       41.12       71.27     20.66 o 
  12   2   1       38.02       40.29     28.11 o 
  13   2   1       29.87       22.60     40.40 o 
 -13   3   1        8.61       56.20     23.60 o 
 -12   3   1        5.32       12.75     19.65 o 
 -11   3   1        4.67       24.23     15.65 o 
 -10   3   1       10.21       22.74     13.13 o 
  -9   3   1       51.04       43.65     14.97 o 
  -8   3   1      147.19      159.19     24.32 o 
  -7   3   1       23.67       21.93      6.91 o 
  -6   3   1      249.26      311.94     20.59 o 
  -5   3   1       20.90       24.97      6.20 o 
  -4   3   1     1842.38     2124.26     41.93 o 
  -3   3   1      316.75      260.28     13.65 o 
  -2   3   1      148.90      237.60     11.16 o 
  -1   3   1      726.15      625.69     15.64 o 
   0   3   1      368.93      305.67     11.57 o 
   1   3   1      228.03      272.87     11.49 o 
   2   3   1     2291.31     2272.70     47.34 o 
   3   3   1      304.89      278.78     12.46 o 
   4   3   1      323.59      421.17     22.56 o 
   5   3   1      130.00      145.45     11.77 o 
   6   3   1       26.86       46.41      9.28 o 
   7   3   1       16.76       40.94      9.52 o 
   8   3   1      103.55      179.99     24.52 o 
   9   3   1       39.10       63.39     17.15 o 
  10   3   1        1.96        6.94     12.23 o 
  11   3   1        6.15        3.60     19.36 o 
  12   3   1       11.64       -8.36     19.63 o 
  13   3   1        1.11       21.00     21.14 o 
 -13   4   1        8.41       63.81     29.13 o 
 -12   4   1        5.76       14.80     19.56 o 
 -11   4   1       69.56       63.37     18.85 o 
 -10   4   1       25.90       20.42     10.86 o 
  -9   4   1      191.43      167.47     22.55 o 
  -8   4   1       24.19       23.58      9.38 o 
  -7   4   1       10.80       38.31     11.53 o 
  -6   4   1       34.42       16.58      8.20 o 
  -5   4   1      107.59      109.94     11.46 o 
  -4   4   1      723.05      641.97     23.16 o 
  -3   4   1      401.12      382.76     16.20 o 
  -2   4   1     3188.92     3501.72     71.07 o 
  -1   4   1      199.44      274.37     11.98 o 
   0   4   1      979.43      903.07     22.73 o 
   1   4   1      217.84      148.98      9.77 o 
   2   4   1      997.89      965.75     28.02 o 
   3   4   1       91.64      148.19      9.34 o 
   4   4   1      280.50      249.63     13.68 o 
   5   4   1     1277.43     1217.68     46.83 o 
   6   4   1      775.82      754.08     33.63 o 
   7   4   1      176.27      178.87     15.81 o 
   8   4   1        7.42        4.99      5.50 o 
   9   4   1        0.01       -1.56      8.70 o 
  10   4   1        3.48      -12.60     12.60 o 
  11   4   1       63.89       34.63     22.10 o 
  12   4   1       13.21       27.22     30.11 o 
 -12   5   1        0.82      -19.69     44.50 o 
 -11   5   1        0.34        2.81     12.00 o 
 -10   5   1       20.60       21.88     19.96 o 
  -9   5   1       46.19       50.53     13.01 o 
  -8   5   1      734.02      749.89     58.95 o 
  -7   5   1      226.69      308.63     29.65 o 
  -6   5   1      283.51      426.19     56.35 o 
  -5   5   1      549.69      476.00     26.08 o 
  -4   5   1      676.01      646.79     27.32 o 
  -3   5   1       66.07       92.45      9.69 o 
  -2   5   1      105.91      104.92      9.65 o 
  -1   5   1     1406.69     1481.60     30.58 o 
   0   5   1     1170.66     1215.70     29.43 o 
   1   5   1     3321.10     3289.89     62.24 o 
   2   5   1     1907.87     2002.59     51.12 o 
   3   5   1      921.26      928.60     25.95 o 
   4   5   1      825.90      824.29     27.97 o 
   5   5   1        4.78        0.26      4.76 o 
   6   5   1      207.42      266.10     19.16 o 
   7   5   1      270.10      243.13     28.29 o 
   8   5   1      308.77      311.00     43.14 o 
   9   5   1       59.59       56.53     25.91 o 
  10   5   1      189.70      201.70     30.09 o 
  11   5   1       28.28       -3.10     23.82 o 
  12   5   1        0.91       33.21     21.66 o 
 -11   6   1        4.83       34.38     21.58 o 
 -10   6   1       20.08        5.37     15.08 o 
  -9   6   1        4.39       14.23     13.83 o 
  -8   6   1        6.25       11.66     16.48 o 
  -7   6   1      102.48       71.72     22.88 o 
  -6   6   1        8.58       16.21     10.05 o 
  -5   6   1       14.08        7.00      9.61 o 
  -4   6   1       56.26       86.74     18.05 o 
  -3   6   1      352.90      393.19     28.37 o 
  -2   6   1      457.82      436.33     28.14 o 
  -1   6   1      413.64      350.70     22.46 o 
   0   6   1       48.06       28.62      8.23 o 
   1   6   1       24.14       28.68      6.06 o 
   2   6   1        0.90       11.28      5.70 o 
   3   6   1       87.05       68.63      9.42 o 
   4   6   1      727.40      842.58     51.63 o 
   5   6   1      307.43      333.07     20.67 o 
   6   6   1       45.59       77.17     15.35 o 
   7   6   1       19.32       15.66      9.87 o 
   8   6   1        0.85       21.78     20.09 o 
   9   6   1       14.01        1.64     27.06 o 
  10   6   1        6.21      -19.13     20.01 o 
  11   6   1        2.37        2.20     50.95 o 
 -10   7   1        0.26       16.26     23.51 o 
  -9   7   1        5.92       29.25     26.41 o 
  -8   7   1       33.21        2.14     14.66 o 
  -7   7   1        0.36       25.41     21.36 o 
  -6   7   1      125.48      139.60     26.76 o 
  -5   7   1       31.32       50.86     19.29 o 
  -4   7   1       26.13       17.26     19.36 o 
  -3   7   1       57.56       31.65      9.10 o 
  -2   7   1      100.75       86.14     13.84 o 
  -1   7   1       38.54       39.62      8.43 o 
   0   7   1       23.90       11.18      9.04 o 
   1   7   1      235.09      253.04     18.44 o 
   2   7   1        0.86        0.86      4.21 o 
   3   7   1       26.43       21.53      6.16 o 
   4   7   1        4.19       16.23     17.52 o 
   5   7   1       17.52       19.99      9.91 o 
   6   7   1       21.32       30.57     19.42 o 
   7   7   1        0.25       20.85     16.01 o 
   8   7   1       27.18      -22.62     22.62 o 
   9   7   1        0.74       -8.67     17.05 o 
  -8   8   1       28.01       18.82     41.00 o 
  -7   8   1       10.48       13.30     13.37 o 
  -6   8   1        0.67      -16.67     17.57 o 
  -5   8   1       50.61       80.91     20.84 o 
  -4   8   1      254.02      230.49     27.30 o 
  -3   8   1      190.91      221.33     27.14 o 
  -2   8   1       17.32       23.90     10.26 o 
  -1   8   1      136.23      136.47     20.64 o 
   0   8   1       14.96       14.47      9.19 o 
   1   8   1        7.95       17.66      9.75 o 
   2   8   1        8.90       21.52      8.86 o 
   3   8   1       84.74       74.79     21.71 o 
   4   8   1       22.33       58.26     23.84 o 
   5   8   1       84.77      102.20     26.34 o 
   6   8   1       58.67       82.00     27.41 o 
   7   8   1        9.84      -12.50     20.49 o 
   8   8   1        4.36       12.90     16.31 o 
  -6   9   1        3.54        2.23     28.98 o 
  -5   9   1        9.83        3.19     20.30 o 
  -4   9   1       22.71       -5.67     17.44 o 
  -3   9   1        1.06        7.78     12.48 o 
  -2   9   1       15.91       57.38     17.01 o 
  -1   9   1       12.91        2.41     13.28 o 
   0   9   1       40.86       82.53     32.53 o 
   1   9   1       21.52       26.06     14.81 o 
   2   9   1       52.22       60.50     23.92 o 
   3   9   1       19.31       14.16     50.10 o 
   4   9   1        2.16       23.49     17.25 o 
   5   9   1        0.58       -7.72     12.47 o 
 -14   0   2        9.05       50.55     37.02 o 
 -13   0   2      136.65       95.97     38.34 o 
 -12   0   2      620.84      627.05     88.23 o 
 -11   0   2       12.49      -21.04     21.04 o 
 -10   0   2        0.84       -0.50     15.38 o 
  -9   0   2      188.38       99.39     31.59 o 
  -8   0   2     1378.12     1265.56     63.82 o 
  -7   0   2     1034.68      945.38     74.18 o 
  -6   0   2     2535.23     1257.46   1037.12 o 
  -5   0   2     4644.50     4761.90     96.30 o 
  -4   0   2     6564.18     6837.99    143.92 o 
  -3   0   2     5185.77     5365.08    113.25 o 
  -2   0   2     5087.99     5397.06     96.12 o 
  -1   0   2      370.62      383.02     20.88 o 
   1   0   2      402.31      485.13     25.84 o 
   2   0   2    21881.92    22838.55    146.70 o 
   3   0   2     8257.64     8537.78    104.54 o 
   4   0   2    10179.29     8427.06    116.66 o 
   5   0   2     1593.82     1736.17     59.14 o 
   6   0   2      678.65      698.01    120.61 o 
   7   0   2        2.89       14.36     11.70 o 
   8   0   2     1261.43     1400.40     98.13 o 
   9   0   2      440.61      370.78     57.55 o 
  10   0   2      208.70      278.66     55.10 o 
  11   0   2      273.35      310.86     59.15 o 
  12   0   2       41.11       58.34     31.05 o 
  13   0   2       17.14       -2.96     25.93 o 
  14   0   2       11.11       16.88     26.32 o 
 -14   1   2        0.00        3.42     15.58 o 
 -13   1   2        8.40        4.95     15.10 o 
 -12   1   2       61.83       57.17     20.55 o 
 -11   1   2      250.02      246.80     36.35 o 
 -10   1   2      163.10      204.30     32.76 o 
  -9   1   2      382.33      446.92     43.33 o 
  -8   1   2      151.68      143.17     23.16 o 
  -7   1   2      284.37      264.06     37.43 o 
  -6   1   2      138.70      117.50     14.23 o 
  -5   1   2      381.09      397.56     23.04 o 
  -4   1   2      396.17      455.96     22.02 o 
  -3   1   2     5616.94     4966.90    127.68 o 
  -2   1   2       52.78       40.99      6.84 o 
  -1   1   2     2777.51     2705.43     28.66 o 
   0   1   2      699.49      833.59     18.69 o 
   1   1   2    12402.50    11018.41    397.88 o 
   2   1   2    17073.15    18306.60    442.36 o 
   3   1   2     2556.93     2537.34     76.18 o 
   4   1   2     1453.90     1524.35     38.46 o 
   5   1   2      216.21      195.34     14.24 o 
   6   1   2      447.04      480.71     27.76 o 
   7   1   2     1594.00     1658.52     68.28 o 
   8   1   2      560.35      641.90     47.89 o 
   9   1   2       21.44       26.25     13.86 o 
  10   1   2       21.58        0.29     12.16 o 
  11   1   2        0.35        7.00     14.13 o 
  12   1   2        5.28      -13.16     13.16 o 
  13   1   2        4.45       26.01     20.42 o 
 -14   2   2        5.31      -11.87     18.58 o 
 -13   2   2        6.29       26.47     19.72 o 
 -12   2   2        8.75        3.25     15.72 o 
 -11   2   2        0.65       17.51     16.46 o 
 -10   2   2        1.40       -2.54     11.55 o 
  -9   2   2        2.39        5.89      9.83 o 
  -8   2   2      114.53       93.60     28.11 o 
  -7   2   2       81.62       96.54     22.56 o 
  -6   2   2      134.77      135.80     14.70 o 
  -5   2   2     3109.94     3242.05     65.61 o 
  -4   2   2      287.44      351.98     20.33 o 
  -3   2   2       72.26       85.69      7.26 o 
  -2   2   2      639.20      596.67     15.78 o 
  -1   2   2       13.12       29.40      2.90 o 
   0   2   2     1553.26     1809.26     25.78 o 
   1   2   2     7786.69     7936.06     95.29 o 
   2   2   2     1584.52     1816.36     58.65 o 
   3   2   2       66.06       74.01      6.17 o 
   4   2   2      110.65      100.18      9.39 o 
   5   2   2       32.26       62.90      8.40 o 
   6   2   2      169.54      182.00     15.75 o 
   7   2   2      338.97      342.81     25.33 o 
   8   2   2      168.14      145.22     22.88 o 
   9   2   2        7.49       17.74     16.21 o 
  10   2   2        2.05      -11.81     13.18 o 
  11   2   2       13.71        8.16     15.12 o 
  12   2   2       18.08       34.46     17.90 o 
  13   2   2        0.18      -17.95     17.95 o 
 -13   3   2       11.42       74.45     25.84 o 
 -12   3   2       92.02       77.00     27.02 o 
 -11   3   2      218.45      246.72     39.59 o 
 -10   3   2      208.37      254.25     35.26 o 
  -9   3   2      678.03      687.76     54.00 o 
  -8   3   2      595.21      668.54     48.51 o 
  -7   3   2      508.26      526.25     52.88 o 
  -6   3   2        0.70        0.62      3.40 o 
  -5   3   2       47.04       50.71      6.41 o 
  -4   3   2     3749.31     4058.71     63.94 o 
  -3   3   2     4190.12     3985.69     68.57 o 
  -2   3   2     3397.83     3295.46     43.22 o 
  -1   3   2     7250.30     7530.72     94.03 o 
   0   3   2    10242.01    10538.94    103.86 o 
   1   3   2      769.70      728.14     18.31 o 
   2   3   2      102.31       95.46      7.69 o 
   3   3   2     1743.22     1503.47     49.06 o 
   4   3   2     2608.29     2810.91     53.94 o 
   5   3   2      917.68      821.80     30.98 o 
   6   3   2     1803.17     1763.03     48.21 o 
   7   3   2     1674.68     1716.08     48.52 o 
   8   3   2       82.89       22.78     15.31 o 
   9   3   2       68.32       68.13     18.51 o 
  10   3   2        0.83       -8.47     13.36 o 
  11   3   2        4.58        4.73     21.67 o 
  12   3   2        5.68       18.33     32.98 o 
  13   3   2       21.54       33.56     35.73 o 
 -13   4   2       21.45       55.22     30.01 o 
 -12   4   2       17.81       50.39     17.27 o 
 -11   4   2       17.07       59.41     18.64 o 
 -10   4   2        5.96       19.78     13.07 o 
  -9   4   2       25.62       31.80      9.80 o 
  -8   4   2      489.45      535.73     41.23 o 
  -7   4   2      477.38      516.28     34.16 o 
  -6   4   2     1010.42     1159.04     47.89 o 
  -5   4   2     1054.90     1084.20     35.02 o 
  -4   4   2      813.95      857.98     29.56 o 
  -3   4   2      269.23      223.87     13.54 o 
  -2   4   2      754.49      835.24     22.53 o 
  -1   4   2      244.56      246.54     11.25 o 
   0   4   2     1383.03     1508.45     26.19 o 
   1   4   2     3776.03     3452.13     48.75 o 
   2   4   2     2876.80     3012.88     54.13 o 
   3   4   2     1463.15     1416.73     73.88 o 
   4   4   2     1398.17     1450.34     29.79 o 
   5   4   2      274.75      271.42     21.77 o 
   6   4   2        1.77        5.01      5.59 o 
   7   4   2      320.17      319.02     20.00 o 
   8   4   2       73.05      128.55     19.23 o 
   9   4   2       47.69       18.51     13.18 o 
  10   4   2      140.03      203.10     38.61 o 
  11   4   2       19.18       64.01     35.58 o 
  12   4   2       12.59       53.33     24.40 o 
 -12   5   2        0.49        1.01     13.07 o 
 -11   5   2        2.58       22.39     13.03 o 
 -10   5   2        0.62       13.32     18.84 o 
  -9   5   2        6.25        8.34     10.76 o 
  -8   5   2       25.16       66.52     13.51 o 
  -7   5   2      246.75      276.34     32.55 o 
  -6   5   2        0.87       -7.27      7.27 o 
  -5   5   2        0.85       -5.45      9.24 o 
  -4   5   2       11.00        9.99      4.03 o 
  -3   5   2        4.99       11.80      4.92 o 
  -2   5   2        1.36       13.40      4.37 o 
  -1   5   2      298.65      341.02     15.84 o 
   0   5   2      205.70      210.89     11.65 o 
   1   5   2        7.87       10.97      4.05 o 
   2   5   2        1.35        9.47      4.95 o 
   3   5   2       17.50       20.46      5.09 o 
   4   5   2       26.92       22.24      6.13 o 
   5   5   2      157.39      200.43     13.64 o 
   6   5   2       73.32       93.12     13.38 o 
   7   5   2      116.69      100.63     11.65 o 
   8   5   2       19.58       11.54     10.95 o 
   9   5   2        1.59      -16.53     16.58 o 
  10   5   2        3.14      -12.83     16.24 o 
  11   5   2        1.09        2.17     24.20 o 
  12   5   2        0.03       22.64     21.54 o 
 -11   6   2        1.81        9.05     15.40 o 
 -10   6   2        8.27       16.57     14.01 o 
  -9   6   2        1.26       29.58     16.19 o 
  -8   6   2        9.99       13.53      9.04 o 
  -7   6   2      160.80      112.48     21.11 o 
  -6   6   2      767.02      847.49     45.37 o 
  -5   6   2       12.41        0.84     13.72 o 
  -4   6   2      659.88      693.49     39.75 o 
  -3   6   2      317.28      298.03     22.36 o 
  -2   6   2        2.92        8.52      5.89 o 
  -1   6   2        0.85       -1.74      4.90 o 
   0   6   2      189.65      212.49     13.76 o 
   1   6   2      221.36      217.08     14.05 o 
   2   6   2      653.88      594.25     26.15 o 
   3   6   2      718.41      736.87     47.30 o 
   4   6   2      105.58       69.64     12.58 o 
   5   6   2       48.23       41.57      8.04 o 
   6   6   2      178.45      233.66     24.36 o 
   7   6   2        8.34       33.53     10.36 o 
   8   6   2       24.10       23.31     17.03 o 
   9   6   2        5.69        5.39     19.32 o 
  10   6   2       34.51       38.95     23.29 o 
  11   6   2       22.46      -12.06     18.40 o 
 -10   7   2       10.49       27.50     16.26 o 
  -9   7   2       62.23      100.97     31.38 o 
  -8   7   2       80.68       72.98     22.34 o 
  -7   7   2       12.81        7.65      8.56 o 
  -6   7   2        0.05        7.86      9.55 o 
  -5   7   2       52.08       43.84     17.72 o 
  -4   7   2       18.74        4.02     10.74 o 
  -3   7   2      227.54      216.16     23.50 o 
  -2   7   2      767.45      750.87     38.46 o 
  -1   7   2      554.50      636.10     32.19 o 
   0   7   2       40.29       45.69      9.96 o 
   1   7   2      278.12      265.22     20.19 o 
   2   7   2       16.02       26.61      6.21 o 
   3   7   2        2.18        3.70      5.11 o 
   4   7   2       25.76       22.80     10.57 o 
   5   7   2      112.80      161.88     35.49 o 
   6   7   2      161.73      257.30     83.91 o 
   7   7   2       88.65      113.27     29.26 o 
   8   7   2       35.20       57.58     25.06 o 
   9   7   2       10.11       -8.88     18.39 o 
  -8   8   2        0.43      -14.74     22.62 o 
  -7   8   2        7.42       27.78     31.72 o 
  -6   8   2        1.59       -8.80     16.69 o 
  -5   8   2       16.85       12.29     13.12 o 
  -4   8   2       35.05       17.72     13.57 o 
  -3   8   2       38.54       29.55     11.37 o 
  -2   8   2       96.09       66.72     21.50 o 
  -1   8   2       40.94       27.40     18.38 o 
   0   8   2        2.62       -1.50     13.30 o 
   1   8   2        7.13       -2.12      7.53 o 
   2   8   2       19.71        2.97      4.64 o 
   3   8   2        2.15        3.30     14.76 o 
   4   8   2       34.80       39.02     17.03 o 
   5   8   2        2.86       -5.52     15.83 o 
   6   8   2        0.02       27.32     20.66 o 
   7   8   2        6.43       16.14     39.10 o 
   8   8   2        1.37        9.54     19.26 o 
  -6   9   2       10.55       15.03     15.73 o 
  -5   9   2        1.70       19.60     17.67 o 
  -4   9   2        3.93        3.90     14.39 o 
  -3   9   2       79.52       61.50     20.46 o 
  -2   9   2       43.78       57.37     15.76 o 
  -1   9   2        0.62        8.45     17.11 o 
   0   9   2        6.01       13.06     12.05 o 
   1   9   2       30.66       12.54     11.55 o 
   2   9   2        9.32       14.05     14.88 o 
   3   9   2        2.05        6.14     33.16 o 
   4   9   2        0.60       -8.79     17.19 o 
   5   9   2       10.78       44.42     41.63 o 
 -14   1   3       30.46       39.12     17.18 o 
 -13   1   3      101.45       76.56     28.65 o 
 -12   1   3      120.15      172.91     33.61 o 
 -11   1   3      252.46      224.00     48.66 o 
 -10   1   3      344.02      323.89     40.00 o 
  -9   1   3        3.90        6.17      9.04 o 
  -8   1   3      102.59      103.38     15.89 o 
  -7   1   3      373.60      332.16     31.57 o 
  -6   1   3     3084.72     2953.89     84.49 o 
  -5   1   3     1264.78     1023.80     37.84 o 
  -4   1   3     5354.67     5580.38     79.04 o 
  -3   1   3     6766.44     6754.57     97.22 o 
  -2   1   3     2279.09     2380.59     50.36 o 
  -1   1   3      130.27      126.35      8.68 o 
   0   1   3     6552.55     7021.60     46.71 o 
   1   1   3     1832.64     1322.73     41.77 o 
   2   1   3    16542.68    18130.80    138.70 o 
   3   1   3     3735.96     3504.88     74.14 o 
   4   1   3     6349.37     6408.90     73.46 o 
   5   1   3     1119.89     1222.21     35.92 o 
   6   1   3      526.45      508.70     28.65 o 
   7   1   3      461.26      431.30     29.71 o 
   8   1   3       54.62       84.13     17.56 o 
   9   1   3      258.84      223.59     32.06 o 
  10   1   3      103.77      143.95     31.62 o 
  11   1   3       63.66       34.17     13.45 o 
  12   1   3       42.87       51.87     19.97 o 
  13   1   3       17.62       25.26     17.95 o 
 -14   2   3       23.25       17.34     29.61 o 
 -13   2   3        5.20        3.52     15.89 o 
 -12   2   3        1.54       -2.34     48.02 o 
 -11   2   3      141.54      223.83     34.86 o 
 -10   2   3      841.02      775.03     60.72 o 
  -9   2   3     1091.04      992.31    107.99 o 
  -8   2   3      881.24      985.87     62.10 o 
  -7   2   3     1375.28     1383.86     86.79 o 
  -6   2   3      283.51      262.09     21.86 o 
  -5   2   3     1126.99      996.51     37.61 o 
  -4   2   3      289.23      225.86     14.80 o 
  -3   2   3      265.46      167.04     10.53 o 
  -2   2   3     5974.55     6295.22     60.83 o 
  -1   2   3    14873.16    14248.09    104.95 o 
   0   2   3     3024.59     3179.71     27.91 o 
   1   2   3    13679.26    14093.47    162.47 o 
   2   2   3     4681.91     4987.65    180.70 o 
   3   2   3      530.43      411.76     17.91 o 
   4   2   3      541.78      492.21     32.28 o 
   5   2   3     3954.60     3974.90     88.27 o 
   6   2   3     1473.60     1424.19     59.82 o 
   7   2   3      830.50      831.42     50.44 o 
   8   2   3     1005.65     1008.43     59.81 o 
   9   2   3      245.63      296.23     35.07 o 
  10   2   3       31.23       27.11     14.18 o 
  11   2   3       12.19       13.62     34.05 o 
  12   2   3        3.32        1.51     17.10 o 
  13   2   3        2.48        2.86     17.35 o 
 -13   3   3       13.98       16.80     25.41 o 
 -12   3   3       17.17       38.73     29.45 o 
 -11   3   3       16.11       37.67     18.67 o 
 -10   3   3       10.11       49.78     17.75 o 
  -9   3   3        6.15      -10.09     10.09 o 
  -8   3   3       14.52       12.57      9.53 o 
  -7   3   3      133.23      174.55     22.62 o 
  -6   3   3      159.22      164.87     13.99 o 
  -5   3   3       19.14       63.13      8.90 o 
  -4   3   3      680.05      787.65     24.58 o 
  -3   3   3      467.93      444.22     17.16 o 
  -2   3   3       59.43       65.06      5.37 o 
  -1   3   3      266.17      354.86     12.89 o 
   0   3   3        6.06       11.85      2.58 o 
   1   3   3        9.80       16.21      3.88 o 
   2   3   3      161.44      150.72     22.16 o 
   3   3   3      483.02      366.56     42.00 o 
   4   3   3     1867.40     2010.31     81.17 o 
   5   3   3      289.59      233.18     18.44 o 
   6   3   3        1.33      133.17     17.84 o 
   7   3   3       11.37        6.83      8.36 o 
   8   3   3       29.56       60.34     13.74 o 
   9   3   3        3.16       -1.54     10.72 o 
  10   3   3        1.42        5.93     11.79 o 
  11   3   3       22.28       51.23     21.28 o 
  12   3   3        4.43       13.37     36.14 o 
  13   3   3        2.06      -11.02     31.20 o 
 -13   4   3        7.73       11.75     18.77 o 
 -12   4   3        0.02        8.36     14.46 o 
 -11   4   3       43.46       44.38     15.67 o 
 -10   4   3       73.94       48.19     25.10 o 
  -9   4   3       67.94       36.88     15.00 o 
  -8   4   3      228.79      210.51     24.31 o 
  -7   4   3      536.59      418.05     31.12 o 
  -6   4   3      311.37      325.16     25.48 o 
  -5   4   3      333.36      337.02     21.48 o 
  -4   4   3      586.61      545.02     24.21 o 
  -3   4   3      445.28      399.84     19.51 o 
  -2   4   3     1432.52     1796.87     34.18 o 
  -1   4   3      243.49      217.96     11.94 o 
   0   4   3      731.93      737.50     20.50 o 
   1   4   3     1857.12     2039.32     77.31 o 
   2   4   3     1013.88     1069.61     28.48 o 
   3   4   3      170.11      183.01     15.51 o 
   4   4   3        2.75       11.33      6.84 o 
   5   4   3        1.80       12.63      5.69 o 
   6   4   3       28.89       56.30     16.79 o 
   7   4   3      434.46      292.78     23.96 o 
   8   4   3      225.72      200.64     22.41 o 
   9   4   3      133.87       43.19     39.88 o 
  10   4   3        3.86       -4.67     33.51 o 
  11   4   3       11.23       70.77     55.75 o 
  12   4   3        3.19       15.48     17.71 o 
 -12   5   3       72.50       50.73     20.73 o 
 -11   5   3       50.37       43.41     19.62 o 
 -10   5   3       15.73       31.22     15.77 o 
  -9   5   3       44.50       41.49     15.11 o 
  -8   5   3       17.13       24.17      7.86 o 
  -7   5   3      301.69      383.02     27.33 o 
  -6   5   3      777.43      873.65     44.22 o 
  -5   5   3     1242.82     1223.77     49.38 o 
  -4   5   3     1776.44     1741.31     51.32 o 
  -3   5   3      798.98      766.76     29.78 o 
  -2   5   3      707.40      681.39     28.57 o 
  -1   5   3       54.55       50.76      6.29 o 
   0   5   3        0.42       -2.89      3.88 o 
   1   5   3      286.87      290.51     13.04 o 
   2   5   3     1207.62      984.14    111.25 o 
   3   5   3     1032.00     1112.39     36.21 o 
   4   5   3     1318.98     1338.12     50.10 o 
   5   5   3      400.03      411.21     25.66 o 
   6   5   3      664.00      663.27     75.60 o 
   7   5   3       59.04       21.66      7.50 o 
   8   5   3        2.15        3.89     11.52 o 
   9   5   3       71.21       69.38     36.13 o 
  10   5   3       30.10      -19.70     22.39 o 
  11   5   3       18.48       13.75     24.65 o 
 -11   6   3       28.88       29.60     18.15 o 
 -10   6   3       30.96       49.87     16.33 o 
  -9   6   3       47.97       73.96     19.77 o 
  -8   6   3       78.09      139.93     23.96 o 
  -7   6   3       51.62       80.40     16.96 o 
  -6   6   3      121.69      161.54     18.45 o 
  -5   6   3      127.67      104.23     18.23 o 
  -4   6   3       45.70       43.87     10.64 o 
  -3   6   3       27.17       41.48      8.95 o 
  -2   6   3       48.90       39.66      8.06 o 
  -1   6   3      218.27      218.31     16.21 o 
   0   6   3      616.66      708.70     27.53 o 
   1   6   3      678.42      621.02     22.13 o 
   2   6   3       72.92       57.00     10.40 o 
   3   6   3      218.31      142.71     51.61 o 
   4   6   3        2.54       -0.87      6.03 o 
   5   6   3        0.56        8.43      5.63 o 
   6   6   3       57.67       67.66     12.70 o 
   7   6   3      151.51      235.88     47.60 o 
   8   6   3       71.66      110.18     37.01 o 
   9   6   3       11.54       18.32     16.71 o 
  10   6   3       11.31        0.46     18.38 o 
 -10   7   3        1.31       23.29     21.35 o 
  -9   7   3        5.63       10.18     18.60 o 
  -8   7   3       13.54       16.91     13.74 o 
  -7   7   3        4.87       -9.50     10.43 o 
  -6   7   3        4.42       -8.85      8.85 o 
  -5   7   3       14.19        1.96     10.58 o 
  -4   7   3      300.23      271.84     28.17 o 
  -3   7   3        3.79       15.62     11.87 o 
  -2   7   3      264.52      247.83     22.75 o 
  -1   7   3        0.49       -4.18      7.05 o 
   0   7   3      261.04      223.79     19.46 o 
   1   7   3       98.15       80.00     13.65 o 
   2   7   3      133.06       95.59     15.40 o 
   3   7   3       24.77       21.26     11.60 o 
   4   7   3        0.51       24.46     18.08 o 
   5   7   3       34.63       57.28     19.32 o 
   6   7   3        0.12       29.59     16.25 o 
   7   7   3        0.34       61.40     26.89 o 
   8   7   3        0.43       33.65     33.57 o 
   9   7   3        8.38        0.86     16.07 o 
  -8   8   3       61.40       73.86     35.05 o 
  -7   8   3       88.58      109.83     26.66 o 
  -6   8   3        3.63        7.11     13.13 o 
  -5   8   3        3.10      -11.45     11.45 o 
  -4   8   3       13.34       13.46      8.88 o 
  -3   8   3       49.52      107.75     19.85 o 
  -2   8   3       56.33       41.72     14.10 o 
  -1   8   3      366.33      432.77     35.49 o 
   0   8   3      134.38      107.92     20.22 o 
   1   8   3       82.28      123.44     27.59 o 
   2   8   3       40.52       31.18     14.27 o 
   3   8   3       33.03       38.66     13.58 o 
   4   8   3       16.78       42.81     16.89 o 
   5   8   3       44.24       58.32     21.96 o 
   6   8   3       11.45      -11.28     32.19 o 
   7   8   3       22.35       53.10     27.83 o 
  -5   9   3       15.24       28.40     26.96 o 
  -4   9   3       22.19       63.12     21.91 o 
  -3   9   3       37.03       59.17     39.56 o 
  -2   9   3       22.70        9.35     14.52 o 
  -1   9   3        7.50       37.81     23.77 o 
   0   9   3        7.53        5.96     11.23 o 
   1   9   3       18.67       15.80     11.02 o 
   2   9   3        3.04       17.52     12.91 o 
   3   9   3       22.66       20.88     32.36 o 
   4   9   3       63.29       90.82     28.07 o 
   5   9   3       18.19       41.77     20.67 o 
 -14   0   4        0.69      -13.88     26.44 o 
 -13   0   4       92.26       65.04     29.12 o 
 -12   0   4      427.68      439.59     74.72 o 
 -11   0   4      242.69      245.52     54.29 o 
 -10   0   4      862.02      878.88     94.75 o 
  -9   0   4      504.10      542.30     69.66 o 
  -8   0   4      135.64      144.77     34.37 o 
  -7   0   4       34.87       63.34     21.63 o 
  -6   0   4     2412.89     2265.20    105.77 o 
  -5   0   4     1240.58     1196.43     73.21 o 
  -4   0   4    19093.32    20715.66    267.52 o 
  -3   0   4     5733.74     5511.60    126.32 o 
  -2   0   4     6594.93     7158.65    128.85 o 
  -1   0   4     2534.27     3004.08     42.49 o 
   0   0   4      195.31      156.96      9.07 o 
   1   0   4      552.03      466.45     22.43 o 
   2   0   4      225.89      168.94     14.91 o 
   3   0   4     7706.20     7140.03    143.21 o 
   4   0   4     5617.46     5480.46    102.60 o 
   5   0   4     1981.14     2018.37     67.79 o 
   6   0   4     3200.24      537.86   1405.01 o 
   7   0   4      485.37      450.69     52.03 o 
   8   0   4        2.68       11.97     16.32 o 
   9   0   4       62.49      122.87     38.15 o 
  10   0   4      106.53      223.03     49.36 o 
  11   0   4       74.55       60.58     27.91 o 
  12   0   4       15.23       35.47     28.78 o 
  13   0   4       39.58       28.21     30.14 o 
 -14   1   4        4.98       14.10     15.44 o 
 -13   1   4       49.85       39.10     19.46 o 
 -12   1   4       17.87       17.23     17.46 o 
 -11   1   4        0.07        2.60     16.26 o 
 -10   1   4        3.11        7.25     12.62 o 
  -9   1   4      585.72      567.45     48.50 o 
  -8   1   4      805.19      844.80     44.12 o 
  -7   1   4     1262.17     1280.44    166.59 o 
  -6   1   4      860.28      805.01     55.75 o 
  -5   1   4      391.73      377.94     24.03 o 
  -4   1   4        7.24       13.03      5.68 o 
  -3   1   4        0.85        0.88      4.37 o 
  -2   1   4     1415.56     1426.32     35.61 o 
  -1   1   4      976.40     1031.80     23.02 o 
   0   1   4     2221.58     2155.32     32.96 o 
   1   1   4     7661.35     7221.83    138.64 o 
   2   1   4      588.86      685.26     19.89 o 
   3   1   4       10.21       21.04      4.16 o 
   4   1   4      394.12      393.59     19.14 o 
   5   1   4        2.78        5.56      3.54 o 
   6   1   4       34.19       44.54      8.49 o 
   7   1   4      755.47      867.71     43.57 o 
   8   1   4      115.12      122.07     21.53 o 
   9   1   4       40.00       50.64     21.36 o 
  10   1   4      115.55      117.24     27.08 o 
  11   1   4       14.40       20.32     12.86 o 
  12   1   4        1.70       20.81     13.50 o 
  13   1   4        0.05        4.58     14.04 o 
 -14   2   4        0.04       14.37     20.40 o 
 -13   2   4        1.02       15.84     15.25 o 
 -12   2   4       59.81       30.96     16.78 o 
 -11   2   4      247.62      234.80     38.18 o 
 -10   2   4       10.46       35.15     16.65 o 
  -9   2   4       24.30       36.65     14.73 o 
  -8   2   4       35.11        9.23      7.26 o 
  -7   2   4       77.33      103.68     26.26 o 
  -6   2   4      128.50       94.78     16.91 o 
  -5   2   4      207.19      146.97     15.60 o 
  -4   2   4     1322.81     1392.30     37.39 o 
  -3   2   4     1429.87     1645.33     32.41 o 
  -2   2   4      406.51      404.34     14.38 o 
  -1   2   4       15.86       52.72      4.27 o 
   0   2   4     3590.45     3955.29     36.69 o 
   1   2   4       69.26       95.38     14.62 o 
   2   2   4     1644.50     1621.01     61.36 o 
   3   2   4     3288.01     3429.87     41.90 o 
   4   2   4     1885.71     1755.73     67.02 o 
   5   2   4        3.93       35.17     10.37 o 
   6   2   4      347.29      285.37     19.50 o 
   7   2   4      276.84      294.94     24.02 o 
   8   2   4       50.08       65.06     20.24 o 
   9   2   4        0.02       -0.62     27.65 o 
  10   2   4       50.10       81.27     21.83 o 
  11   2   4        5.80        2.41     15.53 o 
  12   2   4        8.94      -14.13     19.02 o 
  13   2   4        2.89      -10.43     17.10 o 
 -13   3   4      110.11       94.83     36.96 o 
 -12   3   4       59.78       58.23     18.29 o 
 -11   3   4       21.88       18.64     14.56 o 
 -10   3   4      113.56       94.11     24.08 o 
  -9   3   4      663.70      610.07     51.97 o 
  -8   3   4     1635.74     1636.50     62.86 o 
  -7   3   4     1617.24     1657.01    180.72 o 
  -6   3   4     1961.64     1917.65     61.16 o 
  -5   3   4      872.30      808.89     32.48 o 
  -4   3   4      575.28      639.97     23.89 o 
  -3   3   4     1112.54     1126.44     27.02 o 
  -2   3   4     5632.79     5743.98     59.92 o 
  -1   3   4     2028.59     1697.17     25.44 o 
   0   3   4     2498.46     2199.22     33.59 o 
   1   3   4     4927.71     4980.89    155.80 o 
   2   3   4     7515.56     8513.57    158.90 o 
   3   3   4     6392.09     6276.68    141.90 o 
   4   3   4       39.73       35.44      8.92 o 
   5   3   4       56.21       36.84      6.38 o 
   6   3   4       28.96        9.30      5.04 o 
   7   3   4      740.52      673.51     31.35 o 
   8   3   4      718.40      709.07     35.41 o 
   9   3   4      715.29      915.80     53.31 o 
  10   3   4       73.57       41.56     28.88 o 
  11   3   4       22.09       30.74     15.50 o 
  12   3   4       10.92       34.22     30.22 o 
  13   3   4        0.03       11.56     33.28 o 
 -13   4   4       10.79        6.46     17.22 o 
 -12   4   4      231.05      306.58     37.86 o 
 -11   4   4      242.02      298.26     35.58 o 
 -10   4   4      186.45      223.07     28.46 o 
  -9   4   4       68.61       78.55     18.20 o 
  -8   4   4       25.84       48.44     10.90 o 
  -7   4   4        4.02        6.03      7.73 o 
  -6   4   4      514.50      522.12     32.70 o 
  -5   4   4     1645.11     1686.53     44.58 o 
  -4   4   4      463.46      445.39     24.03 o 
  -3   4   4     1718.13     1517.95     45.90 o 
  -2   4   4     3978.92     3969.99     90.94 o 
  -1   4   4     1367.35     1292.65     29.78 o 
   0   4   4      192.54      199.56     11.92 o 
   1   4   4      146.33      155.01     23.09 o 
   2   4   4       95.40       99.64     15.67 o 
   3   4   4      738.45      726.09     42.69 o 
   4   4   4     1522.44     1704.23    130.78 o 
   5   4   4      927.56      762.32     40.67 o 
   6   4   4     1482.12     1312.16     77.78 o 
   7   4   4      195.31      112.33     17.66 o 
   8   4   4      144.25      278.21     26.86 o 
   9   4   4       20.01       15.88     11.55 o 
  10   4   4       40.13       41.45     35.04 o 
  11   4   4       16.66       42.87     37.99 o 
  12   4   4       21.63        9.76     16.70 o 
 -12   5   4        6.58       19.45     13.19 o 
 -11   5   4        7.43        1.40     11.73 o 
 -10   5   4        0.13       20.00     21.78 o 
  -9   5   4        8.20       16.13     12.19 o 
  -8   5   4        6.81       60.73     15.97 o 
  -7   5   4        8.29        3.15      6.46 o 
  -6   5   4       30.77       54.30     11.30 o 
  -5   5   4      193.83      189.89     20.50 o 
  -4   5   4        7.10       -0.26      5.82 o 
  -3   5   4       15.01       19.81      5.58 o 
  -2   5   4        0.19        3.06      4.44 o 
  -1   5   4       15.55       29.21      5.15 o 
   0   5   4      137.71      156.70     11.96 o 
   1   5   4       89.95       58.72      7.06 o 
   2   5   4       40.94       50.73     12.53 o 
   3   5   4      114.23      122.25     18.24 o 
   4   5   4       17.76       28.00     12.44 o 
   5   5   4      140.94      115.62     11.49 o 
   6   5   4       19.84       11.56      4.81 o 
   7   5   4        0.52       -0.14      7.88 o 
   8   5   4       13.80        4.24      7.95 o 
   9   5   4        2.95       48.38     19.58 o 
  10   5   4        2.64      -21.50     21.50 o 
  11   5   4        1.05       39.17     26.54 o 
 -11   6   4       30.86       19.13     14.13 o 
 -10   6   4       35.81       18.30     15.74 o 
  -9   6   4       36.57       35.43     22.37 o 
  -8   6   4       28.78       29.42     13.26 o 
  -7   6   4        0.01       -4.09     13.16 o 
  -6   6   4       72.33       91.53     14.32 o 
  -5   6   4      190.68      145.15     16.78 o 
  -4   6   4      371.81      386.67     25.99 o 
  -3   6   4      709.08      823.70     39.29 o 
  -2   6   4      579.76      589.30     24.58 o 
  -1   6   4       46.13       28.17      5.83 o 
   0   6   4      371.38      361.30     20.11 o 
   1   6   4        0.11        3.50      3.58 o 
   2   6   4      636.14      296.27    130.38 o 
   3   6   4       57.47       48.98     18.11 o 
   4   6   4      424.15      415.48     37.40 o 
   5   6   4       60.89       75.76     18.39 o 
   6   6   4       74.39       51.75     18.41 o 
   7   6   4       42.80       34.99     19.60 o 
   8   6   4       12.28       18.41     32.08 o 
   9   6   4        1.00      -18.18     18.18 o 
  10   6   4        3.32      -27.72     27.72 o 
 -10   7   4       15.60       32.67     22.93 o 
  -9   7   4       57.47       62.21     17.67 o 
  -8   7   4       68.07      102.06     21.78 o 
  -7   7   4      141.09      178.83     26.32 o 
  -6   7   4      115.34       95.60     17.59 o 
  -5   7   4       84.29       70.18     15.99 o 
  -4   7   4       43.40        8.39      9.55 o 
  -3   7   4       47.82       56.34     13.36 o 
  -2   7   4      121.97      103.37     14.20 o 
  -1   7   4      117.52      127.08     14.57 o 
   0   7   4      157.20      152.88     15.78 o 
   1   7   4      607.32      501.51     32.14 o 
   2   7   4      143.55       91.90     41.92 o 
   3   7   4      220.69      248.68     39.44 o 
   4   7   4        5.70        2.15     13.11 o 
   5   7   4        2.05        8.85     10.33 o 
   6   7   4       51.42       81.79     28.07 o 
   7   7   4       54.31       48.99     35.15 o 
   8   7   4        7.12       29.14     24.28 o 
   9   7   4       14.33       32.17     36.49 o 
  -8   8   4        3.05        2.99     16.97 o 
  -7   8   4        5.64        5.22     33.05 o 
  -6   8   4        4.43       12.19     10.74 o 
  -5   8   4        7.53       13.76      9.97 o 
  -4   8   4       46.76       45.41     18.29 o 
  -3   8   4        0.30       11.23     10.26 o 
  -2   8   4       11.76       17.84     10.63 o 
  -1   8   4       23.02       10.64     11.41 o 
   0   8   4        8.54       -3.58     33.36 o 
   1   8   4        0.69        0.24     13.81 o 
   2   8   4        0.31       19.32     17.94 o 
   3   8   4        9.09        6.24     14.90 o 
   4   8   4        3.24       -3.58     14.05 o 
   5   8   4       31.26       24.94     19.05 o 
   6   8   4       37.02       80.47     28.04 o 
   7   8   4        4.83       15.01     35.93 o 
  -5   9   4        0.28       -3.79     10.76 o 
  -4   9   4       13.86       28.98     21.77 o 
  -3   9   4        8.33       29.31     17.16 o 
  -2   9   4        0.14      -16.40     16.40 o 
  -1   9   4       89.27       86.29     33.49 o 
   0   9   4       56.31       79.53     24.43 o 
   1   9   4        1.03       20.88     12.62 o 
   2   9   4        3.87       -2.84     15.07 o 
   3   9   4       16.24       -9.97     13.16 o 
   4   9   4        1.11      -17.17     17.17 o 
 -14   1   5        2.80        2.30     39.76 o 
 -13   1   5       24.99       40.28     26.99 o 
 -12   1   5       10.12       11.61     14.10 o 
 -11   1   5      583.56      554.71     54.76 o 
 -10   1   5     1262.35     1226.55     75.22 o 
  -9   1   5      494.34      445.05     42.53 o 
  -8   1   5     1109.25     1015.76     61.28 o 
  -7   1   5      152.93      153.70     23.15 o 
  -6   1   5      236.51      215.64     23.93 o 
  -5   1   5        8.81        9.05      4.68 o 
  -4   1   5     7860.22     8191.55    132.43 o 
  -3   1   5     1459.03     1372.74     33.44 o 
  -2   1   5    17276.69    18615.30    139.49 o 
  -1   1   5     4130.36     4334.68     49.26 o 
   0   1   5      779.15      889.26     19.85 o 
   1   1   5     1342.59     1514.07     28.89 o 
   2   1   5     1537.40     1589.24     30.64 o 
   3   1   5     1203.57      827.79     32.88 o 
   4   1   5      355.27      423.17     20.88 o 
   5   1   5     2595.88     2920.98     79.28 o 
   6   1   5     1127.67      946.78     41.12 o 
   7   1   5      805.42      848.54     52.73 o 
   8   1   5      778.88      712.10     51.72 o 
   9   1   5       41.32       26.18     13.34 o 
  10   1   5       17.95       -2.75     11.23 o 
  11   1   5        6.73        1.33     14.24 o 
  12   1   5       24.94       21.64     14.48 o 
  13   1   5        8.54       32.91     20.87 o 
 -14   2   5       62.11       34.10     43.56 o 
 -13   2   5       77.22      101.55     30.50 o 
 -12   2   5      135.84       99.87     27.24 o 
 -11   2   5      383.48      402.78     48.10 o 
 -10   2   5      239.39      167.56     29.25 o 
  -9   2   5      191.90      220.21     32.39 o 
  -8   2   5      162.13      218.84     30.17 o 
  -7   2   5     4917.45     4726.07    238.25 o 
  -6   2   5     4747.44     4933.66    125.71 o 
  -5   2   5     3212.30     3091.32    108.23 o 
  -4   2   5     1812.20     1879.17     40.20 o 
  -3   2   5       14.35       25.83      4.38 o 
  -2   2   5      209.18      187.14      9.53 o 
  -1   2   5      193.89      125.68      7.16 o 
   0   2   5     7938.98     8325.34     86.90 o 
   1   2   5     1610.51     1636.61     74.83 o 
   2   2   5     3009.97     2860.08    159.04 o 
   3   2   5     7597.73     7514.61    122.11 o 
   4   2   5     2608.45     2583.85     46.60 o 
   5   2   5      293.12      382.87     20.36 o 
   6   2   5      129.08       74.38     13.92 o 
   7   2   5       32.55        3.76     11.03 o 
   8   2   5      373.22      366.13     37.20 o 
   9   2   5      607.10      804.81     58.66 o 
  10   2   5      166.21      169.67     37.54 o 
  11   2   5       74.94       58.76     20.51 o 
  12   2   5       14.01       -8.96     15.56 o 
  13   2   5        6.35        2.14     26.40 o 
 -13   3   5        1.08      -18.08     18.08 o 
 -12   3   5       42.86       79.22     29.77 o 
 -11   3   5       17.17       13.66     13.12 o 
 -10   3   5       53.08      103.68     37.80 o 
  -9   3   5       12.26       20.42     38.45 o 
  -8   3   5      557.76      571.04     48.21 o 
  -7   3   5        3.98        6.63     13.93 o 
  -6   3   5      183.94      179.57     16.12 o 
  -5   3   5      901.46      962.72     35.13 o 
  -4   3   5      665.17      650.96     26.05 o 
  -3   3   5       96.76       86.07      8.63 o 
  -2   3   5      352.10      383.16     13.72 o 
  -1   3   5      916.33      869.03     18.14 o 
   0   3   5      647.31      568.33     14.70 o 
   1   3   5      565.25      563.79     29.35 o 
   2   3   5      216.81      178.07     23.88 o 
   3   3   5       73.03       91.78     18.23 o 
   4   3   5      113.93      135.78     13.80 o 
   5   3   5        2.23        2.85      2.88 o 
   6   3   5      262.38      435.69     20.97 o 
   7   3   5      471.40      440.36     25.28 o 
   8   3   5       49.23       80.54     11.86 o 
   9   3   5        6.53        4.39     18.24 o 
  10   3   5        8.48       30.46     26.97 o 
  11   3   5       11.09       11.16     14.03 o 
  12   3   5        5.40       57.43     33.53 o 
 -13   4   5        0.67       -0.21     14.31 o 
 -12   4   5        6.87        4.03     12.40 o 
 -11   4   5       92.86       31.81     13.93 o 
 -10   4   5        5.16      -13.75     13.75 o 
  -9   4   5       47.99       34.77     12.84 o 
  -8   4   5      101.96      105.77     19.54 o 
  -7   4   5       91.36       94.24     13.93 o 
  -6   4   5     1090.68     1004.18     46.12 o 
  -5   4   5      731.06      808.10     30.53 o 
  -4   4   5      278.36      284.66     17.34 o 
  -3   4   5     1521.34     1513.36     37.42 o 
  -2   4   5        0.45       -1.57      3.48 o 
  -1   4   5      347.03      298.19     14.17 o 
   0   4   5      674.08      772.15     22.66 o 
   1   4   5      673.04      701.40     37.69 o 
   2   4   5     1365.76     1204.52     50.85 o 
   3   4   5     1023.28     1045.83     55.51 o 
   4   4   5      301.59      264.31     35.70 o 
   5   4   5        1.39        5.22      3.69 o 
   6   4   5       35.91       45.35      8.71 o 
   7   4   5        6.00        2.89      4.57 o 
   8   4   5       19.40        9.12      8.53 o 
   9   4   5      103.40       67.01     15.52 o 
  10   4   5       21.64       17.15     17.33 o 
  11   4   5       12.70       53.05     20.14 o 
  12   4   5        0.33       34.05     18.34 o 
 -12   5   5        3.87       24.02     15.04 o 
 -11   5   5      106.53      117.38     28.01 o 
 -10   5   5      474.95      597.05     48.34 o 
  -9   5   5      260.84      287.45     32.03 o 
  -8   5   5      191.73      230.54     27.65 o 
  -7   5   5       44.21       27.27     10.31 o 
  -6   5   5       33.73       55.23     10.96 o 
  -5   5   5      261.13      264.05     21.19 o 
  -4   5   5      495.56      512.24     30.64 o 
  -3   5   5     1808.25     1715.92     65.11 o 
  -2   5   5     2280.13     2248.31     45.25 o 
  -1   5   5     1631.63     1700.58     40.20 o 
   0   5   5      751.97      732.33     23.61 o 
   1   5   5      108.52       84.02     11.29 o 
   2   5   5      387.33      429.82     34.02 o 
   3   5   5       49.01       42.00     11.17 o 
   4   5   5     1584.27     1647.02    159.24 o 
   5   5   5      292.47      316.06     33.34 o 
   6   5   5      353.57      309.58     78.74 o 
   7   5   5       76.35       46.64     10.05 o 
   8   5   5      171.53      184.04     37.01 o 
   9   5   5       15.45       -3.60     51.48 o 
  10   5   5        2.60      -13.72     13.72 o 
  11   5   5        2.44       28.38     18.74 o 
 -11   6   5        0.21       -8.91     16.23 o 
 -10   6   5        9.09       28.53     13.19 o 
  -9   6   5       23.35       26.86     13.81 o 
  -8   6   5       41.20      106.49     21.40 o 
  -7   6   5      221.65      279.53     40.65 o 
  -6   6   5      159.05      195.83     24.67 o 
  -5   6   5      110.52       91.77     17.35 o 
  -4   6   5      181.82      193.08     19.09 o 
  -3   6   5        3.88       -1.07      6.02 o 
  -2   6   5        5.46       -0.12      5.22 o 
  -1   6   5        0.96       -3.20      5.79 o 
   0   6   5      943.78      944.69     64.63 o 
   1   6   5       53.26       40.33      5.91 o 
   2   6   5        7.31       -6.95     13.88 o 
   3   6   5      753.12      699.61     70.74 o 
   4   6   5       39.70       42.44     19.75 o 
   5   6   5      141.27      215.53     28.81 o 
   6   6   5        7.17        0.53     10.54 o 
   7   6   5       19.31        3.89     13.81 o 
   8   6   5        9.32       -0.22     24.23 o 
   9   6   5        3.16       -4.79     18.59 o 
  10   6   5        2.93      -41.87     97.83 o 
 -10   7   5        9.56       50.86     23.59 o 
  -9   7   5        3.75       33.34     16.61 o 
  -8   7   5        6.02        6.01     12.09 o 
  -7   7   5       56.68       66.88     19.93 o 
  -6   7   5       19.58       12.53     10.89 o 
  -5   7   5       35.32       24.48      9.14 o 
  -4   7   5       11.55       11.46     11.33 o 
  -3   7   5        2.56       31.77     11.80 o 
  -2   7   5      145.08      124.06     15.39 o 
  -1   7   5       80.72      104.10     17.37 o 
   0   7   5        3.50        4.78      6.05 o 
   1   7   5       17.86       15.26      8.36 o 
   2   7   5        4.40        0.16     14.68 o 
   3   7   5        4.13       -6.03     14.34 o 
   4   7   5       46.86       32.60     12.62 o 
   5   7   5       10.41        3.86     12.76 o 
   6   7   5       10.46       10.99     15.41 o 
   7   7   5        4.62       -1.65     21.66 o 
   8   7   5        0.45       24.72     16.81 o 
   9   7   5        2.04      -13.13     68.22 o 
  -8   8   5       12.15       21.77     14.38 o 
  -7   8   5       49.36       30.81     12.13 o 
  -6   8   5       71.52       58.68     17.23 o 
  -5   8   5      207.61      209.85     28.18 o 
  -4   8   5        1.70       -2.71      9.26 o 
  -3   8   5       21.94       13.74     10.23 o 
  -2   8   5      101.24       90.23     20.96 o 
  -1   8   5       94.66      116.58     25.01 o 
   0   8   5       67.81       61.96     21.81 o 
   1   8   5      140.82      172.78     35.22 o 
   2   8   5      159.01      204.77     36.51 o 
   3   8   5       39.67       52.62     26.67 o 
   4   8   5        9.88       22.48     19.11 o 
   5   8   5       30.34       24.84     13.50 o 
   6   8   5       11.72       -4.68     15.58 o 
   7   8   5        2.94       17.41     17.81 o 
  -5   9   5        7.30       -5.53     21.17 o 
  -4   9   5       39.64       48.62     20.72 o 
  -3   9   5       12.02       14.48     15.24 o 
  -2   9   5       30.08       37.51     22.85 o 
  -1   9   5       32.37       30.62     55.92 o 
   0   9   5       24.77       33.37     36.19 o 
   1   9   5        4.08      -20.62     20.62 o 
   2   9   5        0.07       22.11     13.71 o 
   3   9   5        1.15        5.52     14.95 o 
   4   9   5       10.88       17.49     13.65 o 
 -14   0   6       35.84       55.01     42.41 o 
 -13   0   6        4.22      -20.05     26.70 o 
 -12   0   6       38.62       38.24     24.68 o 
 -11   0   6      223.01      215.73     49.55 o 
 -10   0   6     1103.71     1066.43    101.74 o 
  -9   0   6     3054.92     3185.60    162.00 o 
  -8   0   6     1809.80     1599.49    110.44 o 
  -7   0   6     1160.43      914.41     54.36 o 
  -6   0   6     3035.37     3534.81    138.27 o 
  -5   0   6      222.89      248.47     35.71 o 
  -4   0   6     8147.79     9217.71    195.82 o 
  -3   0   6       36.41       48.59     13.22 o 
  -2   0   6    19001.97    19713.10    160.40 o 
  -1   0   6     3274.96     3351.62     41.02 o 
   0   0   6    18233.41    19796.10    160.28 o 
   1   0   6     4580.42     4847.53     69.68 o 
   2   0   6     2351.98     2390.01     66.09 o 
   3   0   6     1419.09     1398.41     54.41 o 
   4   0   6      367.43      421.53     31.61 o 
   5   0   6     3553.55     3400.61    165.46 o 
   6   0   6      586.17      605.60     62.17 o 
   7   0   6     1221.81     1370.64     98.87 o 
   8   0   6     1108.75     1192.19     96.19 o 
   9   0   6      504.30      544.44     73.30 o 
  10   0   6       21.51       14.88     18.25 o 
  11   0   6       12.85       43.82     28.09 o 
  12   0   6        3.94      -23.87     27.40 o 
  13   0   6        7.64       24.49     34.01 o 
 -14   1   6       19.63       -6.56     27.86 o 
 -13   1   6       90.48      163.92     33.77 o 
 -12   1   6       58.98       44.13     15.37 o 
 -11   1   6      388.07      381.33     46.11 o 
 -10   1   6       21.09       25.15     12.98 o 
  -9   1   6       39.63       64.72     17.36 o 
  -8   1   6      357.66      358.18     36.35 o 
  -7   1   6      762.53      726.57     52.68 o 
  -6   1   6      712.12      702.28     45.08 o 
  -5   1   6     5412.04     5522.58    214.43 o 
  -4   1   6     1175.20     1071.45     48.94 o 
  -3   1   6      254.07      200.05     13.27 o 
  -2   1   6     2670.58     3026.57     43.06 o 
  -1   1   6      426.15      441.88     15.72 o 
   0   1   6      143.42      137.88      8.74 o 
   1   1   6      671.77      604.04     18.75 o 
   2   1   6     3204.64     3267.27     47.50 o 
   3   1   6     2199.63     2443.35     48.96 o 
   4   1   6     2559.38     2482.61     66.77 o 
   5   1   6      687.14      744.57     36.70 o 
   6   1   6      124.48       90.43     14.27 o 
   7   1   6       40.46       50.49     21.07 o 
   8   1   6        0.53       -3.70     12.98 o 
   9   1   6      189.72      183.26     31.18 o 
  10   1   6      190.85      163.34     32.57 o 
  11   1   6       20.23       36.77     20.45 o 
  12   1   6        4.63       15.26     15.13 o 
  13   1   6        4.38      -13.86     42.86 o 
 -14   2   6        0.83       42.29     25.23 o 
 -13   2   6        0.45      -19.24     19.24 o 
 -12   2   6        6.84       17.83     19.83 o 
 -11   2   6        9.39       40.26     20.21 o 
 -10   2   6      186.60      201.85     32.55 o 
  -9   2   6     1048.49     1084.22     69.08 o 
  -8   2   6      317.12      273.96     34.70 o 
  -7   2   6       36.67       34.61     10.22 o 
  -6   2   6      151.93      113.20     15.30 o 
  -5   2   6       81.36       46.53     26.59 o 
  -4   2   6        0.72        2.49      3.42 o 
  -3   2   6       71.96       69.98      6.60 o 
  -2   2   6      963.07     1029.78     25.65 o 
  -1   2   6      292.06      430.90     16.62 o 
   0   2   6     4705.07     5094.93     45.35 o 
   1   2   6      493.29      583.48     41.06 o 
   2   2   6      259.33      161.14     27.63 o 
   3   2   6        0.89       10.43      3.37 o 
   4   2   6      156.50      215.04     13.37 o 
   5   2   6       87.16      104.38     11.33 o 
   6   2   6       67.05       35.02      5.80 o 
   7   2   6       15.91       28.04      9.02 o 
   8   2   6        0.89       -7.89     12.10 o 
   9   2   6       26.49        6.01     28.13 o 
  10   2   6       68.37       55.37     20.16 o 
  11   2   6        1.95        2.42     13.73 o 
  12   2   6        7.70      -15.88     16.29 o 
 -13   3   6       75.63      126.48     31.09 o 
 -12   3   6       42.71       44.07     17.09 o 
 -11   3   6      235.18      262.60     41.51 o 
 -10   3   6      658.93      652.28     59.12 o 
  -9   3   6      133.71       94.38     24.20 o 
  -8   3   6     1242.13     1101.53     88.55 o 
  -7   3   6      164.33      159.36     20.39 o 
  -6   3   6      834.77      790.86     34.22 o 
  -5   3   6     4345.45     4173.82     81.49 o 
  -4   3   6     6652.17     6680.37     82.15 o 
  -3   3   6     2250.51     2110.64     43.11 o 
  -2   3   6       93.01      105.68     13.40 o 
  -1   3   6      811.57      964.66     24.03 o 
   0   3   6      674.75      738.17     18.98 o 
   1   3   6     1012.33      800.24     64.47 o 
   2   3   6      915.78      818.44     52.57 o 
   3   3   6     1935.35     2144.08     88.21 o 
   4   3   6     1599.85     1781.40     82.89 o 
   5   3   6     1565.95     1429.58     84.17 o 
   6   3   6      155.08      124.50     11.63 o 
   7   3   6        8.25       20.44      9.12 o 
   8   3   6       23.56        2.51      8.16 o 
   9   3   6       23.84       44.67     21.01 o 
  10   3   6       64.19       81.99     56.74 o 
  11   3   6      101.55      223.83     42.78 o 
  12   3   6       15.29       56.61     28.93 o 
 -13   4   6        0.00       16.27     12.43 o 
 -12   4   6        5.46       48.03     18.34 o 
 -11   4   6        6.85       -5.73     11.14 o 
 -10   4   6      277.86      302.87     32.82 o 
  -9   4   6      369.33      420.24     37.98 o 
  -8   4   6      580.69      652.78     67.18 o 
  -7   4   6      590.50      582.47     38.68 o 
  -6   4   6      870.28      924.72     38.76 o 
  -5   4   6      146.83      149.97     13.47 o 
  -4   4   6       50.56       73.93      8.96 o 
  -3   4   6     1914.44     1827.47     41.06 o 
  -2   4   6      968.73      937.60     23.72 o 
  -1   4   6     1385.39     1239.01     31.37 o 
   0   4   6     2188.56     1878.81     70.44 o 
   1   4   6      504.17      467.33     31.16 o 
   2   4   6       52.89       44.43     10.60 o 
   3   4   6      203.89      180.69     37.68 o 
   4   4   6      207.86      141.65     33.36 o 
   5   4   6      129.83      137.07     27.10 o 
   6   4   6      721.56      681.86     30.28 o 
   7   4   6       46.43       37.48      8.40 o 
   8   4   6      190.99      237.27     66.40 o 
   9   4   6       75.83       49.46     22.34 o 
  10   4   6       33.28       52.50     24.49 o 
  11   4   6        2.27       -6.34     24.21 o 
 -12   5   6        2.00        2.86     12.31 o 
 -11   5   6        2.12       30.47     13.28 o 
 -10   5   6        7.80       15.25     11.58 o 
  -9   5   6        0.58        4.86      9.44 o 
  -8   5   6        7.65       -9.72     12.04 o 
  -7   5   6      108.16      127.83     21.25 o 
  -6   5   6        1.34       17.17     10.32 o 
  -5   5   6       18.58       35.59     10.13 o 
  -4   5   6       21.86       23.20      5.54 o 
  -3   5   6       86.40       98.69     11.36 o 
  -2   5   6        8.43       17.56      4.57 o 
  -1   5   6       17.03       14.72      4.91 o 
   0   5   6      164.89      137.67     10.48 o 
   1   5   6       34.34       47.12     11.58 o 
   2   5   6      694.22      791.42     47.14 o 
   3   5   6      438.89      491.26     37.28 o 
   4   5   6      408.31      508.53     51.43 o 
   5   5   6      280.85      388.40     47.72 o 
   6   5   6        0.00       -7.98     14.14 o 
   7   5   6       26.61       20.13     21.95 o 
   8   5   6        0.14        8.86     16.18 o 
   9   5   6        0.01        1.92     14.84 o 
  10   5   6        4.49       24.82     35.52 o 
  11   5   6        0.09       -0.77     32.79 o 
 -11   6   6        6.25       -4.78     14.97 o 
 -10   6   6       53.33       60.07     17.22 o 
  -9   6   6      131.12      150.40     25.62 o 
  -8   6   6      158.26      167.08     26.59 o 
  -7   6   6       82.95       53.48     15.69 o 
  -6   6   6      202.14      223.76     27.18 o 
  -5   6   6        0.46        7.53     11.35 o 
  -4   6   6       18.80        5.62      7.21 o 
  -3   6   6      222.93      245.43     19.14 o 
  -2   6   6      250.38      231.40     16.31 o 
  -1   6   6      902.16      951.37     33.66 o 
   0   6   6     1548.01     1393.81     95.14 o 
   1   6   6       17.71        9.96      6.93 o 
   2   6   6       44.20       27.44     13.04 o 
   3   6   6      163.75      228.60     36.63 o 
   4   6   6       77.83      103.93     26.35 o 
   5   6   6       48.90       46.02     15.86 o 
   6   6   6      201.34      121.90     24.42 o 
   7   6   6       71.81       42.16     28.16 o 
   8   6   6       60.06       87.60     25.98 o 
   9   6   6       27.15       -2.45     50.71 o 
  10   6   6        0.11      -31.03     81.02 o 
 -10   7   6       13.13       11.83     15.47 o 
  -9   7   6        4.07       32.93     16.82 o 
  -8   7   6        9.77       -7.68     13.79 o 
  -7   7   6       42.69       30.35     17.31 o 
  -6   7   6      267.32      413.22     37.17 o 
  -5   7   6      476.34      494.54     39.50 o 
  -4   7   6       96.27       83.17     19.46 o 
  -3   7   6      242.75      268.83     28.02 o 
  -2   7   6       55.37       72.82     13.41 o 
  -1   7   6        7.64       16.58      8.76 o 
   0   7   6       12.73       31.31     10.50 o 
   1   7   6      216.48      212.35     48.81 o 
   2   7   6      185.06      197.39     35.95 o 
   3   7   6      159.80      156.74     34.47 o 
   4   7   6      161.38      234.82     41.40 o 
   5   7   6      118.24       90.73     34.88 o 
   6   7   6        1.84        0.80     15.62 o 
   7   7   6       19.82       26.79     32.69 o 
   8   7   6        0.41       -7.08     49.42 o 
  -8   8   6       13.45       43.88     31.20 o 
  -7   8   6       26.54       47.13     18.15 o 
  -6   8   6        0.98       13.76     12.79 o 
  -5   8   6       50.72       43.30     15.32 o 
  -4   8   6        3.60        7.25      9.98 o 
  -3   8   6        1.41        7.12     13.31 o 
  -2   8   6       68.39       96.95     21.02 o 
  -1   8   6       37.16       35.25     24.73 o 
   0   8   6        0.79       -4.34     21.25 o 
   1   8   6        0.16        5.22     15.33 o 
   2   8   6        2.66       -7.41     26.29 o 
   3   8   6        1.10      -15.69     15.69 o 
   4   8   6       11.07       15.38     21.53 o 
   5   8   6        4.36       -6.69     16.73 o 
   6   8   6       16.02       54.47     22.74 o 
  -4   9   6       12.41       16.91     23.18 o 
  -3   9   6       21.03       -2.66     16.93 o 
  -2   9   6        2.23       10.73     18.08 o 
  -1   9   6       26.65       36.62     36.09 o 
   0   9   6       31.44       24.30     15.55 o 
   1   9   6       84.30       80.41     31.28 o 
   2   9   6       12.49       43.57     20.57 o 
   3   9   6        3.91       -5.86     39.68 o 
   4   9   6       40.88       27.33     16.27 o 
 -14   1   7       56.33       85.67     32.53 o 
 -13   1   7        4.03        5.24     15.48 o 
 -12   1   7       19.37       13.23     14.64 o 
 -11   1   7       11.82       -1.03     19.19 o 
 -10   1   7      114.75      131.84     52.04 o 
  -9   1   7      658.89      685.31     55.14 o 
  -8   1   7     2274.36     2218.68     91.44 o 
  -7   1   7     2779.69     2795.25    135.50 o 
  -6   1   7      783.31      862.34     49.94 o 
  -5   1   7     2904.99     2806.18     85.65 o 
  -4   1   7     1892.49     2370.98     50.51 o 
  -3   1   7     2155.99     2226.09     46.36 o 
  -2   1   7     7334.78     8224.47     74.58 o 
  -1   1   7      596.34      596.45     17.61 o 
   0   1   7     7218.85     7498.56     63.57 o 
   1   1   7     2588.00     2600.46     42.15 o 
   2   1   7     3755.67     4029.65     60.37 o 
   3   1   7      473.19      457.75     20.31 o 
   4   1   7      814.95      833.53     55.18 o 
   5   1   7       67.74       58.69      9.01 o 
   6   1   7      275.05      266.61     31.86 o 
   7   1   7      297.27      317.65     34.48 o 
   8   1   7      165.93      145.75     25.61 o 
   9   1   7      227.17      241.62     42.95 o 
  10   1   7      193.16      226.95     36.46 o 
  11   1   7       25.41       31.47     22.50 o 
  12   1   7        0.32       15.07     16.69 o 
 -14   2   7       49.69       95.42     28.46 o 
 -13   2   7       62.25       44.76     21.47 o 
 -12   2   7      167.93      176.56     35.12 o 
 -11   2   7      464.29      531.34     62.62 o 
 -10   2   7      153.29      155.88     29.16 o 
  -9   2   7     1542.46     1408.54     79.96 o 
  -8   2   7       31.60       54.40     18.06 o 
  -7   2   7      515.58      484.18     41.20 o 
  -6   2   7      661.12      647.16     36.48 o 
  -5   2   7     3951.93     3798.81     82.84 o 
  -4   2   7     6603.01     6820.59    111.90 o 
  -3   2   7     7136.94     7397.49     89.26 o 
  -2   2   7     7218.68     7865.44     73.46 o 
  -1   2   7      343.07      300.05     14.80 o 
   0   2   7       88.89       72.45      6.59 o 
   1   2   7       47.81       28.10      4.74 o 
   2   2   7     1705.33     1470.48     97.01 o 
   3   2   7      749.63      658.76     34.65 o 
   4   2   7     1944.00     1797.56     40.53 o 
   5   2   7     2395.89     2315.91     50.24 o 
   6   2   7      580.45      554.16     26.67 o 
   7   2   7      226.92      310.28     25.52 o 
   8   2   7       77.07       40.15     15.95 o 
   9   2   7       24.74       52.65     27.15 o 
  10   2   7       14.86       35.36     24.85 o 
  11   2   7       92.13      113.44     26.69 o 
  12   2   7       32.37       48.48     30.97 o 
 -13   3   7        0.12        4.46     22.07 o 
 -12   3   7       12.93       23.12     18.20 o 
 -11   3   7        3.98       18.49     13.93 o 
 -10   3   7       11.67       12.07     14.95 o 
  -9   3   7       42.21       51.86     17.70 o 
  -8   3   7     1150.55     1249.30    142.74 o 
  -7   3   7       99.70      105.84     23.75 o 
  -6   3   7      160.71      201.59     17.49 o 
  -5   3   7      994.72     1031.09     32.64 o 
  -4   3   7       27.77       41.53      6.66 o 
  -3   3   7      163.42      155.21     10.74 o 
  -2   3   7        5.85        0.17      3.13 o 
  -1   3   7     2233.12     2126.81     67.15 o 
   0   3   7      123.95       89.68      7.63 o 
   1   3   7      274.19      219.32     14.44 o 
   2   3   7      165.74      162.88     27.82 o 
   3   3   7       33.27       37.61     11.18 o 
   4   3   7       46.04       25.45      5.27 o 
   5   3   7       53.55       39.38      6.36 o 
   6   3   7       18.60        7.77      4.84 o 
   7   3   7       41.37       30.20      9.90 o 
   8   3   7       17.75       32.06     11.58 o 
   9   3   7       23.09       34.76     25.73 o 
  10   3   7       56.63       60.03     32.57 o 
  11   3   7        0.25       34.05     43.27 o 
  12   3   7        0.16        2.50     21.96 o 
 -13   4   7       47.97        5.03     15.41 o 
 -12   4   7       30.25       22.03     19.03 o 
 -11   4   7       54.65       49.11     15.39 o 
 -10   4   7       97.44       95.68     33.13 o 
  -9   4   7      284.14      221.12     28.11 o 
  -8   4   7       92.81      109.51     18.71 o 
  -7   4   7       88.03       80.79     15.00 o 
  -6   4   7     1162.66     1174.79     49.44 o 
  -5   4   7       32.44       24.39      6.67 o 
  -4   4   7      922.88      843.42     29.87 o 
  -3   4   7      835.36      873.43     25.37 o 
  -2   4   7      659.21      728.23     23.14 o 
  -1   4   7     1396.21     1324.95     28.87 o 
   0   4   7        9.06        5.87      3.06 o 
   1   4   7       70.29       73.61     11.68 o 
   2   4   7      433.14      414.88     30.87 o 
   3   4   7      193.51      204.66     40.19 o 
   4   4   7        7.03        7.10     10.52 o 
   5   4   7     1528.09     1498.84     86.42 o 
   6   4   7      203.43      148.16     21.98 o 
   7   4   7        6.49        1.60      3.17 o 
   8   4   7       15.34       -2.22     22.08 o 
   9   4   7       19.84       11.31     24.35 o 
  10   4   7        3.73       49.56     21.43 o 
  11   4   7       11.81       26.44     20.45 o 
 -12   5   7        8.09        9.98     27.62 o 
 -11   5   7        8.61       14.44     13.61 o 
 -10   5   7       64.66      101.97     21.87 o 
  -9   5   7      223.27      218.36     28.52 o 
  -8   5   7      856.46      903.94     60.42 o 
  -7   5   7      584.14      548.54     38.77 o 
  -6   5   7      686.48      738.71     42.60 o 
  -5   5   7      450.71      469.46     32.67 o 
  -4   5   7       73.33       28.52     10.15 o 
  -3   5   7      765.68      696.70     30.10 o 
  -2   5   7       39.31       37.98      6.93 o 
  -1   5   7     1096.42     1097.20     32.97 o 
   0   5   7     1404.83     1252.62    114.37 o 
   1   5   7     1381.59     1487.43     61.45 o 
   2   5   7     2091.51     2254.19     79.25 o 
   3   5   7       46.32       28.21     10.79 o 
   4   5   7       75.30       38.17     32.35 o 
   5   5   7      137.12      140.17     37.84 o 
   6   5   7      174.18      179.01     27.78 o 
   7   5   7      118.36      114.37     25.74 o 
   8   5   7      218.29      181.67     38.27 o 
   9   5   7       59.18       85.67     28.24 o 
  10   5   7       28.03       59.75     26.89 o 
 -11   6   7        2.34       39.38     22.14 o 
 -10   6   7        8.36        2.31     19.16 o 
  -9   6   7       49.15       91.97     20.81 o 
  -8   6   7       17.30        0.99     10.10 o 
  -7   6   7        1.52        5.23      9.24 o 
  -6   6   7      126.75      137.22     21.54 o 
  -5   6   7      683.32      729.70     59.69 o 
  -4   6   7      141.08      160.69     18.79 o 
  -3   6   7      185.17      153.95     17.42 o 
  -2   6   7       54.32       41.71      8.01 o 
  -1   6   7       96.94      115.18     12.29 o 
   0   6   7       13.90       19.45      5.36 o 
   1   6   7        8.97        9.77      8.88 o 
   2   6   7       45.26       46.53     12.44 o 
   3   6   7       93.42      106.45     26.08 o 
   4   6   7       74.84      169.55     33.07 o 
   5   6   7       48.69       65.31     22.03 o 
   6   6   7       73.45       62.26     18.55 o 
   7   6   7       82.82       63.94     18.39 o 
   8   6   7        6.04      -18.77     32.75 o 
   9   6   7        0.38      -16.31     16.31 o 
  -9   7   7        0.52      -16.69     16.69 o 
  -8   7   7       15.70        1.22     14.81 o 
  -7   7   7        0.77        0.45     10.24 o 
  -6   7   7        3.97       20.94      9.34 o 
  -5   7   7       55.30       42.80     13.08 o 
  -4   7   7       46.90       47.61     12.67 o 
  -3   7   7        3.90       30.90     12.40 o 
  -2   7   7       29.49       24.44      8.71 o 
  -1   7   7       15.50       41.44     14.04 o 
   0   7   7        6.67       33.13     23.20 o 
   1   7   7      100.43      147.29     32.58 o 
   2   7   7       76.97       85.03     43.86 o 
   3   7   7        4.51       -9.30     15.41 o 
   4   7   7        6.67      -11.59     24.92 o 
   5   7   7       20.43        9.27     12.87 o 
   6   7   7       62.51       53.58     16.80 o 
   7   7   7       13.85      -25.86     25.86 o 
   8   7   7        8.01       63.71     25.52 o 
  -8   8   7        0.16       14.98     20.17 o 
  -7   8   7        3.41        8.74     15.33 o 
  -6   8   7        0.89       10.48     15.54 o 
  -5   8   7       37.67       62.64     17.41 o 
  -4   8   7      203.38      188.09     26.21 o 
  -3   8   7      217.76      178.37     30.29 o 
  -2   8   7       15.06       12.33     19.67 o 
  -1   8   7      119.47      146.80     37.50 o 
   0   8   7       26.51      -14.95     20.06 o 
   1   8   7        9.12       -7.33     22.63 o 
   2   8   7       33.47       58.67     26.57 o 
   3   8   7       68.86       98.47     32.63 o 
   4   8   7       31.57       21.11     15.83 o 
   5   8   7       49.51       49.07     20.21 o 
   6   8   7       50.03       85.81     25.91 o 
  -4   9   7        0.24       32.37     33.99 o 
  -3   9   7        5.97      -39.40     39.40 o 
  -2   9   7       21.12      110.16     46.03 o 
  -1   9   7       12.00       -0.51     31.46 o 
   0   9   7       36.12       49.56     26.37 o 
   1   9   7       27.85       13.08     20.30 o 
   2   9   7       23.92       36.38     21.04 o 
   3   9   7       11.87        1.15     15.36 o 
 -14   0   8      178.84      256.91     64.37 o 
 -13   0   8      118.19      145.28     44.18 o 
 -12   0   8      134.17      206.84     54.82 o 
 -11   0   8       52.68       53.41     25.93 o 
 -10   0   8      215.58      124.65     32.81 o 
  -9   0   8       90.68      139.86     36.20 o 
  -8   0   8     3457.02     3236.46    157.40 o 
  -7   0   8     4584.90     4780.44    180.90 o 
  -6   0   8     9179.70     9038.33    232.28 o 
  -5   0   8     3541.29     3117.59    130.30 o 
  -4   0   8     3059.77     3535.35     80.58 o 
  -3   0   8     6529.38     7734.81    111.36 o 
  -2   0   8     1763.15     1886.68     36.08 o 
  -1   0   8     6685.33     6750.74     67.79 o 
   0   0   8     7357.19     8035.04     94.51 o 
   1   0   8     4670.02     4658.52    145.67 o 
   2   0   8     3184.20     2839.20     89.10 o 
   3   0   8     2749.01     2889.58     85.38 o 
   4   0   8     2086.16     2022.90     75.60 o 
   5   0   8      532.32      601.37     44.57 o 
   6   0   8      106.01       91.32     26.18 o 
   7   0   8      409.72      475.25     43.52 o 
   8   0   8       86.87      113.34     32.77 o 
   9   0   8       50.22       86.23     32.82 o 
  10   0   8      268.89      324.43     60.29 o 
  11   0   8      204.41      235.95     59.95 o 
  12   0   8       35.51       18.12     23.67 o 
 -14   1   8        0.23       -0.56     18.85 o 
 -13   1   8       30.59       59.96     24.19 o 
 -12   1   8       28.84       38.49     23.28 o 
 -11   1   8      105.04       79.08     25.23 o 
 -10   1   8      347.54      379.93     42.92 o 
  -9   1   8     1893.75     1939.86     93.38 o 
  -8   1   8      444.18      482.12     87.87 o 
  -7   1   8      205.35      207.16     28.07 o 
  -6   1   8       91.65      128.44     20.55 o 
  -5   1   8      675.99      536.18     26.43 o 
  -4   1   8      312.60      311.47     19.32 o 
  -3   1   8    12924.49    13823.41     90.41 o 
  -2   1   8     6514.70     7412.08    102.21 o 
  -1   1   8       73.36       64.27      5.07 o 
   0   1   8     3202.32     3428.61     39.46 o 
   1   1   8       82.79       82.18      8.23 o 
   2   1   8       26.72       33.55      5.23 o 
   3   1   8       26.61       43.71      6.75 o 
   4   1   8      461.80      450.84     24.90 o 
   5   1   8      252.99      254.57     19.91 o 
   6   1   8      642.62      719.56     42.01 o 
   7   1   8      365.77      377.51     38.99 o 
   8   1   8       33.41       30.94     44.99 o 
   9   1   8       80.76       92.32     20.85 o 
  10   1   8       18.90       10.16     15.96 o 
  11   1   8        3.00       10.64     17.09 o 
  12   1   8       24.62       23.52     24.93 o 
 -14   2   8        2.14       37.20     23.08 o 
 -13   2   8       36.82       59.00     26.00 o 
 -12   2   8        0.77        2.72     18.88 o 
 -11   2   8        6.71       -3.44     24.10 o 
 -10   2   8        0.00       10.21     14.19 o 
  -9   2   8      162.41      172.75     29.44 o 
  -8   2   8        1.61       23.12     13.35 o 
  -7   2   8      237.71      230.13     33.36 o 
  -6   2   8       67.48       70.70     10.40 o 
  -5   2   8       23.90       13.58      5.96 o 
  -4   2   8      188.59      218.59     23.44 o 
  -3   2   8      165.03      197.98     15.52 o 
  -2   2   8      742.09      828.39     24.88 o 
  -1   2   8      896.79      972.52     27.99 o 
   0   2   8     1366.54     1536.70     33.39 o 
   1   2   8       44.05       63.01      7.11 o 
   2   2   8      990.13     1060.04     35.26 o 
   3   2   8      182.80      183.37     20.49 o 
   4   2   8       38.15       12.44      5.11 o 
   5   2   8        0.22        9.60      4.71 o 
   6   2   8        1.20       12.34      6.98 o 
   7   2   8       56.19       37.07     12.28 o 
   8   2   8       52.67       45.65     15.60 o 
   9   2   8        3.49        4.18     12.36 o 
  10   2   8        9.48       10.87     20.48 o 
  11   2   8        0.52       33.15     17.77 o 
  12   2   8        0.66       34.42     34.36 o 
 -13   3   8       19.46        3.47     21.22 o 
 -12   3   8      222.32      212.88     36.19 o 
 -11   3   8      194.17      163.40     30.73 o 
 -10   3   8      417.61      369.54     45.75 o 
  -9   3   8      548.35      486.70     51.01 o 
  -8   3   8       30.86        8.98     12.27 o 
  -7   3   8     1364.56     1376.71    153.06 o 
  -6   3   8      183.88      212.93     20.52 o 
  -5   3   8     1161.22     1061.19     30.78 o 
  -4   3   8     1887.96     1829.38     41.35 o 
  -3   3   8     2998.06     2941.23     67.43 o 
  -2   3   8     3879.44     4138.88     88.64 o 
  -1   3   8     2727.50     2666.95    117.43 o 
   0   3   8     1969.11     2081.80     57.93 o 
   1   3   8      200.26      250.28     17.15 o 
   2   3   8      111.41      111.65     15.03 o 
   3   3   8      519.71      320.00     95.07 o 
   4   3   8      995.67      991.08     64.26 o 
   5   3   8      681.35      603.86     33.25 o 
   6   3   8      270.40      285.25     19.35 o 
   7   3   8      746.09      768.52     32.00 o 
   8   3   8       32.41        0.59      8.72 o 
   9   3   8        3.39       31.78     30.98 o 
  10   3   8        1.81      -15.88     18.95 o 
  11   3   8       19.66       69.07     27.10 o 
 -13   4   8        4.52       -0.54     12.92 o 
 -12   4   8       22.95       80.10     22.65 o 
 -11   4   8        0.82       27.52     16.58 o 
 -10   4   8       13.18       29.77     12.30 o 
  -9   4   8       59.62       79.87     18.37 o 
  -8   4   8      139.29      187.26     23.90 o 
  -7   4   8      755.29      788.41     47.40 o 
  -6   4   8     2759.80     3171.81    189.67 o 
  -5   4   8      329.06      339.37     22.36 o 
  -4   4   8      402.37      360.20     19.68 o 
  -3   4   8      171.19      186.16     12.97 o 
  -2   4   8      179.57      170.53     14.01 o 
  -1   4   8     1017.79     1000.29     23.48 o 
   0   4   8      394.50      381.13     13.88 o 
   1   4   8     1452.46     1353.26     53.42 o 
   2   4   8      944.99     1010.09     62.00 o 
   3   4   8      577.39      608.31     54.34 o 
   4   4   8      795.27      917.75     89.72 o 
   5   4   8      171.75      125.54     25.71 o 
   6   4   8        1.68        7.52     19.80 o 
   7   4   8       11.49       19.29     15.37 o 
   8   4   8      121.17      202.50     37.20 o 
   9   4   8       51.76      102.52     30.75 o 
  10   4   8       30.65       62.41     27.17 o 
  11   4   8        9.63       69.64     29.11 o 
 -12   5   8       29.94       13.44     43.24 o 
 -11   5   8        5.48       25.23     15.63 o 
 -10   5   8       27.47       38.33     19.92 o 
  -9   5   8      122.80       42.15     17.26 o 
  -8   5   8       12.86       11.22     10.31 o 
  -7   5   8        4.89        7.99      7.88 o 
  -6   5   8       17.45       23.62      9.71 o 
  -5   5   8        1.73       -2.57      8.76 o 
  -4   5   8        8.10       10.04      4.83 o 
  -3   5   8      287.42      254.66     16.91 o 
  -2   5   8      158.65      182.80     14.21 o 
  -1   5   8        4.37        2.10      5.57 o 
   0   5   8        5.83        0.97      4.23 o 
   1   5   8      193.54      175.97     21.38 o 
   2   5   8       57.45       47.62     13.19 o 
   3   5   8      198.65      208.17     25.45 o 
   4   5   8       22.51       19.15     15.43 o 
   5   5   8        1.24        7.82     31.00 o 
   6   5   8       15.37       14.70     18.83 o 
   7   5   8        0.01       -4.78     13.97 o 
   8   5   8       10.17        3.40     14.59 o 
   9   5   8        0.14       21.08     20.53 o 
  10   5   8       12.03       12.56     59.08 o 
 -11   6   8        5.33       -1.86     15.91 o 
 -10   6   8       11.64        1.09     13.47 o 
  -9   6   8       19.75       13.91     26.15 o 
  -8   6   8      301.48      279.48     32.13 o 
  -7   6   8      173.76      145.19     22.31 o 
  -6   6   8      280.67      289.87     29.28 o 
  -5   6   8      230.77      217.87     28.31 o 
  -4   6   8      493.09      496.51     30.88 o 
  -3   6   8      103.96       75.47     12.22 o 
  -2   6   8       34.34       35.32      6.82 o 
  -1   6   8       36.91       53.01      8.45 o 
   0   6   8      176.78       93.90     23.22 o 
   1   6   8      474.41      553.86     42.18 o 
   2   6   8      530.96      546.69     43.05 o 
   3   6   8      145.29      155.79     31.77 o 
   4   6   8      160.95      162.79     32.13 o 
   5   6   8       18.93       27.80     15.38 o 
   6   6   8        2.11      -10.26     12.25 o 
   7   6   8       39.71       78.98     22.10 o 
   8   6   8       36.17       87.15     30.45 o 
   9   6   8        1.09      -24.09     25.21 o 
  -9   7   8       21.75       -1.68     14.34 o 
  -8   7   8       57.58       70.12     28.56 o 
  -7   7   8       10.32       -6.32     11.98 o 
  -6   7   8        1.13      -10.42     10.42 o 
  -5   7   8       11.46       15.01     10.11 o 
  -4   7   8      257.16      304.49     30.77 o 
  -3   7   8      755.07      723.42     68.59 o 
  -2   7   8       83.18      115.02     18.32 o 
  -1   7   8      247.82      257.50     24.66 o 
   0   7   8      184.80      188.52     36.00 o 
   1   7   8      122.15      165.99     34.16 o 
   2   7   8       36.83       -0.17     16.38 o 
   3   7   8      109.63       56.27     52.78 o 
   4   7   8       46.07       60.31     24.79 o 
   5   7   8       11.10        9.00     14.88 o 
   6   7   8       48.61       97.27     27.22 o 
   7   7   8       76.60      106.79     31.85 o 
   8   7   8       23.45       25.26     27.65 o 
  -7   8   8       26.15        2.88     16.68 o 
  -6   8   8       10.71       20.98     22.17 o 
  -5   8   8       33.78       23.36     36.22 o 
  -4   8   8       14.87       26.32     18.80 o 
  -3   8   8       22.95       74.37     41.50 o 
  -2   8   8        1.75       -1.91     24.40 o 
  -1   8   8        1.89       18.13     18.12 o 
   0   8   8        4.70        4.76     18.01 o 
   1   8   8       32.89      -10.12     32.88 o 
   2   8   8       22.52       23.61     14.05 o 
   3   8   8        0.18       13.43     17.66 o 
   4   8   8        0.08       15.23     66.97 o 
   5   8   8        0.51       13.56     14.53 o 
   6   8   8        0.33       24.86     25.07 o 
  -4   9   8        1.38        3.14     23.41 o 
  -3   9   8        6.52      -22.99     22.99 o 
  -2   9   8       28.41      -10.95     23.68 o 
  -1   9   8       27.72       19.13     44.09 o 
   0   9   8        1.02      -26.42     26.42 o 
   1   9   8        9.18       40.95     33.33 o 
   2   9   8        6.39      -10.67     20.43 o 
 -14   1   9       64.07       74.06     22.87 o 
 -13   1   9      186.93      238.44     67.05 o 
 -12   1   9      204.89      213.67     37.11 o 
 -11   1   9       58.51       47.36     18.50 o 
 -10   1   9       77.25       26.37     25.95 o 
  -9   1   9       84.69       72.74     19.15 o 
  -8   1   9      148.48      146.19     24.16 o 
  -7   1   9     1557.27     1591.80     76.94 o 
  -6   1   9     3524.36     3458.36    122.37 o 
  -5   1   9     2670.80     2625.95     60.18 o 
  -4   1   9     4948.39     5313.79     64.25 o 
  -3   1   9      842.08      908.17     23.37 o 
  -2   1   9     2109.94     2166.93     39.32 o 
  -1   1   9        1.01       19.66      3.42 o 
   0   1   9      853.59      819.27     20.56 o 
   1   1   9     2618.96     2610.98     48.19 o 
   2   1   9     3362.80     3507.31     58.31 o 
   3   1   9     1064.19      937.39     34.05 o 
   4   1   9      904.35      847.87     32.23 o 
   5   1   9      807.38      929.81     51.32 o 
   6   1   9      120.07       60.04     15.08 o 
   7   1   9        0.02       19.56     12.61 o 
   8   1   9       10.91        4.27     12.22 o 
   9   1   9       71.60       92.19     24.03 o 
  10   1   9       17.75       23.58     15.58 o 
  11   1   9       19.64        1.05     15.57 o 
  12   1   9       41.69       85.80     46.79 o 
 -13   2   9        0.09        5.86     22.83 o 
 -12   2   9      181.83      222.15     37.86 o 
 -11   2   9      221.03      280.32     40.74 o 
 -10   2   9      358.98      445.92     55.82 o 
  -9   2   9     1179.30     1103.82     74.10 o 
  -8   2   9     1918.79     1804.66     89.04 o 
  -7   2   9     2633.84     2540.68    168.97 o 
  -6   2   9        7.02       -8.24      9.81 o 
  -5   2   9       22.54       14.96      6.37 o 
  -4   2   9     1101.26     1063.43     44.11 o 
  -3   2   9     2353.25     2217.98     49.05 o 
  -2   2   9     3138.59     3405.88     56.29 o 
  -1   2   9    10002.78    10093.40    103.43 o 
   0   2   9     3647.92     3848.31     61.71 o 
   1   2   9      675.79      789.33     25.67 o 
   2   2   9      952.50      808.09     26.45 o 
   3   2   9       76.88       60.75      7.73 o 
   4   2   9      151.21      113.07     15.57 o 
   5   2   9      277.19      328.60     22.25 o 
   6   2   9      812.81      918.41     39.28 o 
   7   2   9      316.92      345.86     31.96 o 
   8   2   9      106.03      173.26     24.25 o 
   9   2   9      132.10      166.38     24.57 o 
  10   2   9        9.90       17.32     11.96 o 
  11   2   9       11.89       50.44     65.21 o 
 -13   3   9       25.19       48.65     33.36 o 
 -12   3   9       16.15       29.53     19.62 o 
 -11   3   9        1.48        6.48     13.71 o 
 -10   3   9      132.15      166.04     60.35 o 
  -9   3   9      102.67      133.81     27.43 o 
  -8   3   9      211.52      242.26     28.71 o 
  -7   3   9       52.73       85.97     20.27 o 
  -6   3   9      524.53      545.63     37.28 o 
  -5   3   9      337.65      306.38     17.47 o 
  -4   3   9      340.39      283.16     24.13 o 
  -3   3   9      851.41      874.43     34.94 o 
  -2   3   9      192.06      213.75     16.79 o 
  -1   3   9        0.04       -1.76      4.25 o 
   0   3   9      185.71      209.64     11.67 o 
   1   3   9      361.79      353.14     19.21 o 
   2   3   9       26.01       36.11      7.32 o 
   3   3   9      200.29      166.30     24.95 o 
   4   3   9       23.49        9.00      4.70 o 
   5   3   9       28.75       20.38      4.69 o 
   6   3   9      157.03      186.59     16.84 o 
   7   3   9       66.81      100.74     12.22 o 
   8   3   9        1.04       14.20     10.71 o 
   9   3   9        0.09        8.69     16.89 o 
  10   3   9        8.38       59.56     27.40 o 
  11   3   9        0.13       20.28     19.36 o 
 -12   4   9        3.60        7.46     15.28 o 
 -11   4   9       16.22       25.27     15.19 o 
 -10   4   9      212.26      193.99     28.37 o 
  -9   4   9       99.18      113.37     20.28 o 
  -8   4   9      336.94      335.89     30.70 o 
  -7   4   9      322.43      259.05     28.36 o 
  -6   4   9       31.74       67.50     13.01 o 
  -5   4   9      647.52      721.04     34.56 o 
  -4   4   9      119.63      133.40     12.77 o 
  -3   4   9      773.92      850.22     36.62 o 
  -2   4   9     1342.01     1371.87     59.47 o 
  -1   4   9      824.87      772.17     25.63 o 
   0   4   9      508.14      456.34     44.96 o 
   1   4   9      335.40      352.34     28.39 o 
   2   4   9      109.82       82.92     15.50 o 
   3   4   9       13.96       32.97     14.70 o 
   4   4   9        1.18      -11.95     12.18 o 
   5   4   9      541.73      434.41     50.32 o 
   6   4   9       27.11       22.58     13.17 o 
   7   4   9       64.29       67.92     18.50 o 
   8   4   9       56.34       60.03     20.24 o 
   9   4   9       15.12       14.68     19.30 o 
  10   4   9        5.49       30.17     25.68 o 
 -12   5   9       36.60       37.09     62.11 o 
 -11   5   9       49.95       83.53     29.64 o 
 -10   5   9       56.07       66.95     22.13 o 
  -9   5   9       33.58       25.90     12.48 o 
  -8   5   9       16.09       18.54     12.24 o 
  -7   5   9      240.23      295.55     28.44 o 
  -6   5   9      639.11      685.09     39.56 o 
  -5   5   9     1221.61     1212.88     49.96 o 
  -4   5   9     2562.94     2633.23    110.17 o 
  -3   5   9      548.35      559.90     28.03 o 
  -2   5   9      149.68      150.00     11.71 o 
  -1   5   9       22.09       18.80      5.89 o 
   0   5   9      274.81      253.31     24.59 o 
   1   5   9      465.60      501.15     36.27 o 
   2   5   9     1182.72     1341.78     62.14 o 
   3   5   9      391.47      341.88     33.77 o 
   4   5   9      462.56      500.41     55.18 o 
   5   5   9       76.66       97.63     26.92 o 
   6   5   9       86.62       78.50     23.03 o 
   7   5   9        0.62       21.35     18.64 o 
   8   5   9        0.85      -22.76     22.76 o 
   9   5   9       12.71       16.90     44.98 o 
  10   5   9       36.35       23.04     22.20 o 
 -11   6   9        6.49      -17.73     30.32 o 
 -10   6   9       38.41       31.87     21.45 o 
  -9   6   9      102.65      131.35     30.08 o 
  -8   6   9       45.68       69.92     17.78 o 
  -7   6   9       13.05       13.34     15.38 o 
  -6   6   9       79.47      124.48     26.26 o 
  -5   6   9       40.96       30.32      9.12 o 
  -4   6   9      201.54      207.32     20.29 o 
  -3   6   9      316.04      299.63     32.75 o 
  -2   6   9      253.35      283.99     19.35 o 
  -1   6   9      632.86      597.75     26.60 o 
   0   6   9        4.37       25.30      9.86 o 
   1   6   9      301.68      408.95     36.57 o 
   2   6   9       34.81       56.75     16.45 o 
   3   6   9       37.01       26.14     27.62 o 
   4   6   9       97.13      153.94     33.28 o 
   5   6   9        7.79       26.88     20.99 o 
   6   6   9        9.25       47.45     27.56 o 
   7   6   9        0.65      -10.13     19.74 o 
   8   6   9       15.75        9.78     28.13 o 
   9   6   9       45.95       53.72     27.10 o 
  -9   7   9       27.45       37.79     22.28 o 
  -8   7   9        1.18       16.60     13.28 o 
  -7   7   9       95.92       63.38     21.13 o 
  -6   7   9       54.19       38.24     21.38 o 
  -5   7   9       15.81       31.72     12.63 o 
  -4   7   9        2.88        4.19     26.93 o 
  -3   7   9       24.11       35.10     28.07 o 
  -2   7   9       28.99        2.83     11.81 o 
  -1   7   9       28.32       20.43     24.45 o 
   0   7   9        7.82       14.92     15.37 o 
   1   7   9        4.70        7.63     25.37 o 
   2   7   9       17.88       21.35     17.07 o 
   3   7   9       22.22       35.90     22.71 o 
   4   7   9       17.33        2.03     13.71 o 
   5   7   9        4.89       18.11     16.98 o 
   6   7   9       10.15        8.97     14.81 o 
   7   7   9        0.13       -8.03     22.44 o 
  -7   8   9       10.29       24.32     20.83 o 
  -6   8   9        8.66        6.64     12.71 o 
  -5   8   9        5.11       26.02     22.87 o 
  -4   8   9        5.73      -22.63     22.63 o 
  -3   8   9       21.32       49.66     28.10 o 
  -2   8   9      102.25      120.92     31.40 o 
  -1   8   9      120.86      149.08     34.49 o 
   0   8   9       33.09       64.35     27.15 o 
   1   8   9      111.55      123.12     33.15 o 
   2   8   9        9.88      -11.18     29.98 o 
   3   8   9        1.96       25.15     32.20 o 
   4   8   9        0.95       17.23     17.70 o 
   5   8   9       14.40       11.67     15.30 o 
  -3   9   9       11.34       27.11     37.33 o 
  -2   9   9        0.97       10.07     25.71 o 
  -1   9   9        1.20        3.35     18.40 o 
   0   9   9        0.28        2.46     40.97 o 
   1   9   9       11.33        8.65     15.69 o 
 -14   0  10       27.40       16.12     24.10 o 
 -13   0  10       97.46       67.77     41.31 o 
 -12   0  10      737.54      925.60    111.34 o 
 -11   0  10      346.47      305.00     57.16 o 
 -10   0  10       19.09       78.54     31.13 o 
  -9   0  10      189.22      156.32     42.71 o 
  -8   0  10      527.22      424.12     60.97 o 
  -7   0  10      221.98      224.36     43.20 o 
  -6   0  10     3847.55     3334.38    148.74 o 
  -5   0  10     3136.72     3024.87     84.91 o 
  -4   0  10     4814.06     5256.33     90.02 o 
  -3   0  10     4140.98     4176.43     75.57 o 
  -2   0  10     9604.77    10318.16    127.85 o 
  -1   0  10     2776.05     3487.20     67.82 o 
   0   0  10      367.56      424.21     24.54 o 
   1   0  10     1993.36     1884.46     58.65 o 
   2   0  10      644.70      618.47     33.46 o 
   3   0  10     3492.49     3835.39    105.94 o 
   4   0  10     1698.84     1644.45     73.19 o 
   5   0  10      404.56      508.37     42.69 o 
   6   0  10      464.80      388.64     38.91 o 
   7   0  10      153.37      178.27     40.32 o 
   8   0  10        4.41       -7.35     24.06 o 
   9   0  10        4.71       12.28     20.99 o 
  10   0  10        4.90       -4.46     19.64 o 
  11   0  10       10.16       34.03     36.33 o 
 -14   1  10        0.74       20.06     17.26 o 
 -13   1  10        3.88       23.00     15.97 o 
 -12   1  10        5.49       37.13     18.92 o 
 -11   1  10      120.67      101.79     28.48 o 
 -10   1  10      110.01      132.62     26.87 o 
  -9   1  10       64.39       63.99     17.31 o 
  -8   1  10      121.37      125.59     70.95 o 
  -7   1  10      720.25      691.74     52.97 o 
  -6   1  10     1673.62     1678.52     78.35 o 
  -5   1  10     1107.37     1192.41     33.94 o 
  -4   1  10       10.44       19.78      4.96 o 
  -3   1  10       28.41       17.73      6.54 o 
  -2   1  10      341.99      309.13     15.64 o 
  -1   1  10     1165.68     1073.41     23.32 o 
   0   1  10     3438.38     3577.80     45.25 o 
   1   1  10     1849.05     1808.81     37.34 o 
   2   1  10      649.21      606.99     25.31 o 
   3   1  10       54.72       75.43      9.89 o 
   4   1  10       14.31       21.03      5.29 o 
   5   1  10       11.41       26.65     13.38 o 
   6   1  10       36.43       67.38     16.99 o 
   7   1  10       60.23       41.49     29.70 o 
   8   1  10       93.50      120.71     28.49 o 
   9   1  10       24.79       35.74     14.49 o 
  10   1  10        0.69       15.13     17.97 o 
  11   1  10        8.15       10.95     21.31 o 
 -13   2  10       93.34      -16.59     52.00 o 
 -12   2  10       99.37       96.23     29.46 o 
 -11   2  10       54.94       18.35     14.34 o 
 -10   2  10       97.99       66.15     30.11 o 
  -9   2  10      137.27      144.65     27.90 o 
  -8   2  10       38.75       33.60     12.65 o 
  -7   2  10       56.10       31.68     25.05 o 
  -6   2  10      359.14      324.37     28.37 o 
  -5   2  10      719.63      746.88     41.30 o 
  -4   2  10      669.89      766.09     38.85 o 
  -3   2  10      570.70      641.12     29.57 o 
  -2   2  10     1190.92     1413.80     42.31 o 
  -1   2  10     1558.71     1475.31     41.76 o 
   0   2  10      284.34      276.77     16.41 o 
   1   2  10       15.71       14.90      4.73 o 
   2   2  10      194.43      206.45     14.56 o 
   3   2  10       64.26       59.15      9.69 o 
   4   2  10      263.31      211.51     21.03 o 
   5   2  10      145.35      130.59     13.93 o 
   6   2  10      128.16      113.10     15.12 o 
   7   2  10       14.00       33.26     11.38 o 
   8   2  10       35.63       57.65     22.96 o 
   9   2  10        8.89       15.15     14.11 o 
  10   2  10        2.57       29.56     13.26 o 
  11   2  10        8.36       50.36     34.57 o 
 -13   3  10       56.18        4.97     18.68 o 
 -12   3  10        6.38       15.15     13.18 o 
 -11   3  10       91.55      127.35     30.26 o 
 -10   3  10      340.15      261.53     59.90 o 
  -9   3  10      396.27      392.59     39.29 o 
  -8   3  10     2317.99     2555.61    341.21 o 
  -7   3  10     2532.89     2688.27    124.61 o 
  -6   3  10      601.68      612.46     48.73 o 
  -5   3  10      864.10      850.17     48.53 o 
  -4   3  10       47.61       42.09      8.99 o 
  -3   3  10       18.15       17.42      5.92 o 
  -2   3  10     3204.36     3138.67     71.90 o 
  -1   3  10     3959.17     4308.16     62.06 o 
   0   3  10     2497.55     2517.85     72.03 o 
   1   3  10     2790.03     3037.48     62.03 o 
   2   3  10      791.09      628.79     34.59 o 
   3   3  10      156.49      199.84     36.02 o 
   4   3  10       15.21        2.34      4.30 o 
   5   3  10       14.28       12.12      5.25 o 
   6   3  10       62.87       45.77      7.64 o 
   7   3  10      576.66      562.72     52.48 o 
   8   3  10       66.92       36.93     20.64 o 
   9   3  10       47.82       58.43     23.55 o 
  10   3  10       53.40       78.23     25.37 o 
  11   3  10       13.50       14.91     39.65 o 
 -12   4  10       88.89      127.49     36.70 o 
 -11   4  10      163.01      179.42     28.49 o 
 -10   4  10      117.94      162.47     25.22 o 
  -9   4  10       50.06       37.59     12.63 o 
  -8   4  10      227.66      225.57     25.23 o 
  -7   4  10     1345.22     1260.74     52.70 o 
  -6   4  10      635.79      626.90     47.96 o 
  -5   4  10      132.95      128.17     14.93 o 
  -4   4  10     3023.12     3088.74     90.72 o 
  -3   4  10     2221.41     2234.13     61.06 o 
  -2   4  10      694.16      604.27     30.34 o 
  -1   4  10      369.82      334.17     19.67 o 
   0   4  10       67.74       35.70      4.68 o 
   1   4  10      106.97       89.19     10.10 o 
   2   4  10      566.02      532.56     51.41 o 
   3   4  10      972.15      877.89     67.92 o 
   4   4  10      509.40      672.35    107.93 o 
   5   4  10       20.78        9.76     24.65 o 
   6   4  10      225.16      219.69     38.33 o 
   7   4  10       22.63        1.26     15.40 o 
   8   4  10        5.62      -12.05     16.54 o 
   9   4  10        0.06        5.60     18.07 o 
  10   4  10        0.89       12.31     16.17 o 
 -11   5  10        4.62       11.06     19.96 o 
 -10   5  10       10.14       39.08     35.87 o 
  -9   5  10        1.84        5.21     10.32 o 
  -8   5  10        3.84       29.91     14.11 o 
  -7   5  10       12.58       26.23     12.13 o 
  -6   5  10       62.36       72.08     12.71 o 
  -5   5  10      164.82      133.46     20.01 o 
  -4   5  10       19.99        6.98      9.41 o 
  -3   5  10      348.61      296.93     20.49 o 
  -2   5  10      109.69       98.41     10.94 o 
  -1   5  10       10.21        8.99      6.38 o 
   0   5  10       42.86       39.62     10.75 o 
   1   5  10       53.33       46.04     12.42 o 
   2   5  10       26.39       21.52     11.40 o 
   3   5  10        0.10       -9.43      9.43 o 
   4   5  10       19.36       -3.90     14.96 o 
   5   5  10        2.38       -9.69     26.84 o 
   6   5  10        4.01       30.74     36.12 o 
   7   5  10       15.47       26.78     26.52 o 
   8   5  10        0.48      -28.48     38.89 o 
   9   5  10        1.21       25.28     23.90 o 
 -10   6  10       37.72        7.30     14.67 o 
  -9   6  10       16.48       -2.83     17.33 o 
  -8   6  10        9.01      -16.65     16.65 o 
  -7   6  10        3.14       -5.62     11.50 o 
  -6   6  10      105.95       90.73     18.43 o 
  -5   6  10      334.36      356.12     28.84 o 
  -4   6  10      138.65      130.51     26.07 o 
  -3   6  10      306.87      334.76     26.99 o 
  -2   6  10      533.35      507.82     30.18 o 
  -1   6  10       84.85      104.60     10.47 o 
   0   6  10        0.62       -1.89     12.33 o 
   1   6  10        1.19       15.53     11.31 o 
   2   6  10       29.16       23.32     12.95 o 
   3   6  10       77.92       64.64     58.20 o 
   4   6  10      326.28      393.01     52.50 o 
   5   6  10       66.00       65.11     25.54 o 
   6   6  10       40.03      100.59     30.61 o 
   7   6  10        1.80       13.95     14.70 o 
   8   6  10        3.29      -23.66     30.29 o 
  -9   7  10       34.88       91.44     29.27 o 
  -8   7  10       98.39       72.50     26.51 o 
  -7   7  10      108.57       98.20     28.38 o 
  -6   7  10       85.15       98.43     37.22 o 
  -5   7  10       50.73       47.54     30.16 o 
  -4   7  10       13.05       27.54     14.99 o 
  -3   7  10       10.89       -1.05      9.28 o 
  -2   7  10      193.48      213.42     25.36 o 
  -1   7  10      233.93      194.80     39.43 o 
   0   7  10      105.05      112.34     30.60 o 
   1   7  10      192.75      247.82     43.38 o 
   2   7  10       45.26       -1.89     18.92 o 
   3   7  10      132.78      192.05     63.75 o 
   4   7  10        0.04      -13.51     17.54 o 
   5   7  10       12.60       41.28     20.77 o 
   6   7  10        7.99        6.07     20.25 o 
   7   7  10        9.10        3.07     20.77 o 
  -7   8  10       10.80       -0.74     14.16 o 
  -6   8  10        0.21      -13.95     24.05 o 
  -5   8  10        0.49      -12.89     30.65 o 
  -4   8  10       34.26       65.53     40.05 o 
  -3   8  10       15.68       26.15     28.70 o 
  -2   8  10       11.14       12.24     20.07 o 
  -1   8  10        1.34       30.21     25.91 o 
   0   8  10       19.80      -10.62     16.47 o 
   1   8  10        1.48        6.39     16.89 o 
   2   8  10        8.83      -21.80     21.80 o 
   3   8  10       11.15        7.42     40.48 o 
   4   8  10        9.31        4.71     49.26 o 
 -13   1  11       43.33       20.97     19.03 o 
 -12   1  11       72.52       65.47     26.02 o 
 -11   1  11      811.40      796.64     68.29 o 
 -10   1  11      868.28      803.85     66.70 o 
  -9   1  11      105.65      112.96     24.00 o 
  -8   1  11      287.23      235.07     34.26 o 
  -7   1  11      665.28      628.11     51.70 o 
  -6   1  11      199.11      214.07     20.29 o 
  -5   1  11      471.35      531.88     21.95 o 
  -4   1  11     4523.59     4428.38     63.56 o 
  -3   1  11     2006.84     1972.70     46.49 o 
  -2   1  11     5343.21     5531.58     68.50 o 
  -1   1  11     2896.06     3290.61     41.39 o 
   0   1  11     1954.07     2058.95     39.18 o 
   1   1  11      121.90      129.20     10.09 o 
   2   1  11       12.02        5.11      5.35 o 
   3   1  11      864.57      855.44     33.01 o 
   4   1  11      502.04      513.46     26.63 o 
   5   1  11      614.58      733.67     36.98 o 
   6   1  11      324.67      271.99     28.51 o 
   7   1  11      159.00      158.82     22.13 o 
   8   1  11       81.18       43.91     17.78 o 
   9   1  11        0.56       18.54     14.73 o 
  10   1  11        2.64       32.21     19.87 o 
  11   1  11        0.42       14.60     33.34 o 
 -13   2  11      114.58      109.24     29.43 o 
 -12   2  11       38.89       25.67     16.14 o 
 -11   2  11       24.99       16.09     14.58 o 
 -10   2  11      207.17      185.82     34.91 o 
  -9   2  11      363.80      382.44     44.10 o 
  -8   2  11      379.07      429.81     45.05 o 
  -7   2  11     2198.00     2142.62    120.08 o 
  -6   2  11     4509.78     4431.44    150.41 o 
  -5   2  11     1818.31     1645.89    105.01 o 
  -4   2  11      700.44      719.33     40.12 o 
  -3   2  11      927.68     1024.23     43.38 o 
  -2   2  11      286.87      264.07     15.77 o 
  -1   2  11     1596.36     1541.12     41.29 o 
   0   2  11     3493.68     3320.36     84.23 o 
   1   2  11     3279.06     3431.74     60.39 o 
   2   2  11     2614.52     2705.04     98.93 o 
   3   2  11     1058.11     1144.01     76.88 o 
   4   2  11      179.95      116.04     15.54 o 
   5   2  11        0.88        4.22      6.17 o 
   6   2  11       40.83       14.85     15.04 o 
   7   2  11        5.60        8.13     12.04 o 
   8   2  11       78.25      149.28     36.79 o 
   9   2  11      150.22      149.46     28.65 o 
  10   2  11       12.12       62.22     25.28 o 
  11   2  11       18.09       97.04     30.17 o 
 -13   3  11        5.33       20.36     37.45 o 
 -12   3  11       35.33       81.23     26.50 o 
 -11   3  11        0.90       15.81     18.51 o 
 -10   3  11       80.43      153.45     25.45 o 
  -9   3  11       16.71       -4.65     13.09 o 
  -8   3  11        0.74       29.22     16.59 o 
  -7   3  11        4.47       17.61      7.48 o 
  -6   3  11      434.49      346.69     31.14 o 
  -5   3  11      625.96      576.93     63.43 o 
  -4   3  11      533.98      528.63     36.32 o 
  -3   3  11      414.20      396.90     23.28 o 
  -2   3  11      614.34      577.77     26.82 o 
  -1   3  11       66.75       84.03     10.19 o 
   0   3  11       72.74       72.42      7.27 o 
   1   3  11      525.82      584.34     24.70 o 
   2   3  11      206.49      271.79     28.91 o 
   3   3  11      177.25      134.46     15.38 o 
   4   3  11       27.25       26.23      5.24 o 
   5   3  11      142.65      106.56     17.96 o 
   6   3  11        4.90       27.09     13.30 o 
   7   3  11       17.53       20.29      8.59 o 
   8   3  11       43.21       31.65     15.98 o 
   9   3  11        0.19       -9.41     16.80 o 
  10   3  11        0.01       12.25     17.34 o 
 -12   4  11       36.03       49.90     29.20 o 
 -11   4  11        9.95       24.25     33.46 o 
 -10   4  11      227.76      217.77     27.81 o 
  -9   4  11        1.45        1.53     11.67 o 
  -8   4  11      127.31       74.35     18.78 o 
  -7   4  11      541.34      487.54     31.34 o 
  -6   4  11      639.82      587.88     30.34 o 
  -5   4  11      625.89      738.53     63.82 o 
  -4   4  11        3.73        6.14      7.60 o 
  -3   4  11       25.08       32.84      9.26 o 
  -2   4  11      120.72      117.76     13.38 o 
  -1   4  11       76.00       78.68      9.85 o 
   0   4  11      575.27      533.65     32.83 o 
   1   4  11      432.29      470.09     23.10 o 
   2   4  11      387.87      403.07     46.20 o 
   3   4  11      248.37      288.35     42.22 o 
   4   4  11      160.51       94.58     35.07 o 
   5   4  11        5.60        0.47     20.75 o 
   6   4  11        0.31      -24.17     58.91 o 
   7   4  11       37.73       40.41     14.68 o 
   8   4  11       24.01       54.23     23.21 o 
   9   4  11       20.67        6.07     17.73 o 
  10   4  11        0.29       -2.17     25.71 o 
 -11   5  11      165.75      176.99     40.20 o 
 -10   5  11      213.61      305.31     47.17 o 
  -9   5  11       69.18       19.24     33.79 o 
  -8   5  11      314.29      320.31     45.05 o 
  -7   5  11        0.42       10.04      7.33 o 
  -6   5  11       11.99       11.09      6.93 o 
  -5   5  11      837.49      763.76     60.28 o 
  -4   5  11      427.39      410.36     28.66 o 
  -3   5  11      291.95      292.10     21.07 o 
  -2   5  11     2527.68     2283.14     71.34 o 
  -1   5  11     1033.44      959.72     52.51 o 
   0   5  11      119.42      120.56     16.80 o 
   1   5  11      109.04      103.28     16.00 o 
   2   5  11       38.94       29.19     10.24 o 
   3   5  11       39.22       26.44     11.01 o 
   4   5  11      302.84      357.14     80.20 o 
   5   5  11      331.92      284.96     57.65 o 
   6   5  11      186.58      269.60     45.63 o 
   7   5  11       22.66       30.75     16.52 o 
   8   5  11       24.38       32.70     24.27 o 
   9   5  11        0.76        9.21     40.45 o 
 -10   6  11        4.82       -3.00     27.15 o 
  -9   6  11       75.47       87.77     28.79 o 
  -8   6  11       90.31      107.71     33.91 o 
  -7   6  11      110.68      130.91     29.63 o 
  -6   6  11       69.08       67.92     21.35 o 
  -5   6  11        8.67       14.93     28.93 o 
  -4   6  11       12.88      -10.57     17.05 o 
  -3   6  11      366.98      384.05     37.56 o 
  -2   6  11       17.41       47.25     13.12 o 
  -1   6  11      241.31      148.04     42.64 o 
   0   6  11      116.56      112.70     29.45 o 
   1   6  11      231.39      290.05     46.25 o 
   2   6  11       38.94        9.96     39.50 o 
   3   6  11      150.13      200.33     47.59 o 
   4   6  11       14.84        5.23     29.62 o 
   5   6  11        0.11       37.34     23.78 o 
   6   6  11        3.89       15.83     18.57 o 
   7   6  11        2.78       -8.98     15.87 o 
   8   6  11        5.04       24.20     17.59 o 
  -8   7  11       10.90       22.43     30.54 o 
  -7   7  11       29.12       76.73     22.53 o 
  -6   7  11        4.34       16.10     13.98 o 
  -5   7  11        6.57       15.04     25.44 o 
  -4   7  11       37.39       15.87     39.15 o 
  -3   7  11       57.57       82.83     29.23 o 
  -2   7  11        1.98       16.18     17.18 o 
  -1   7  11       29.37       84.14     29.33 o 
   0   7  11        0.63      -26.76     26.76 o 
   1   7  11        0.58       47.70     23.51 o 
   2   7  11        7.98      -12.91     54.28 o 
   3   7  11        8.93       65.65     47.03 o 
   4   7  11        7.84       24.40     18.94 o 
   5   7  11        0.24       37.63     39.10 o 
   6   7  11        4.92       13.32     16.93 o 
  -6   8  11       95.24      155.42     60.05 o 
  -5   8  11       49.77       80.40     40.06 o 
  -4   8  11       44.68       34.47     27.91 o 
  -3   8  11        0.13       19.28     29.36 o 
  -2   8  11        1.28       -5.20     15.10 o 
  -1   8  11       42.90       22.61     18.79 o 
   0   8  11      132.14      228.23     44.66 o 
   1   8  11        4.81      -20.87     45.92 o 
   2   8  11       35.84       56.94     19.99 o 
   3   8  11       87.59       70.75     28.09 o 
   4   8  11        1.29        2.44     23.87 o 
 -13   0  12       41.23       82.45     39.08 o 
 -12   0  12      312.55      429.16     75.76 o 
 -11   0  12      490.81      490.21     78.33 o 
 -10   0  12      741.26      787.07     92.83 o 
  -9   0  12     3193.94     3131.99    176.20 o 
  -8   0  12      799.63      794.76     87.14 o 
  -7   0  12      141.30       20.30     79.83 o 
  -6   0  12      135.92      138.96     21.34 o 
  -5   0  12      197.74      194.46     33.42 o 
  -4   0  12     1981.96     2060.07     69.54 o 
  -3   0  12     1160.78     1077.69     47.16 o 
  -2   0  12     6794.61     6954.53     83.46 o 
  -1   0  12     2860.18     2925.93     68.85 o 
   0   0  12     3596.25     3639.54     84.02 o 
   1   0  12      874.84      955.38     42.35 o 
   2   0  12      624.43      649.18     36.33 o 
   3   0  12      300.30      305.58     26.93 o 
   4   0  12      324.99      371.09     30.93 o 
   5   0  12      688.01      702.12     54.64 o 
   6   0  12      415.53      383.97     58.17 o 
   7   0  12      282.51      356.51     61.60 o 
   8   0  12       90.82       69.13     31.89 o 
   9   0  12       28.14      -12.17     21.75 o 
  10   0  12        7.73       -4.78     22.67 o 
  11   0  12        3.75       27.34     25.68 o 
 -13   1  12       92.98      109.73     29.15 o 
 -12   1  12       91.02       99.54     30.01 o 
 -11   1  12       21.16       32.48     19.30 o 
 -10   1  12        6.73       15.87     12.68 o 
  -9   1  12      224.75      228.12     35.46 o 
  -8   1  12      938.65      899.53     66.73 o 
  -7   1  12      336.42      342.41     28.08 o 
  -6   1  12      570.72      604.76     34.10 o 
  -5   1  12     1312.50     1304.55     45.45 o 
  -4   1  12     1511.92     1426.01     40.43 o 
  -3   1  12       36.67       40.20      7.66 o 
  -2   1  12       12.25       14.18      4.75 o 
  -1   1  12        0.63        1.68      3.20 o 
   0   1  12      537.22      539.04     21.16 o 
   1   1  12      313.06      314.11     16.99 o 
   2   1  12      870.54      869.36     29.64 o 
   3   1  12      769.49      772.10     36.97 o 
   4   1  12      282.55      269.45     21.95 o 
   5   1  12       95.46      118.26     16.04 o 
   6   1  12        0.61        6.85     10.50 o 
   7   1  12       12.92       33.68     11.25 o 
   8   1  12       26.14       47.00     15.65 o 
   9   1  12        1.36       12.54     11.55 o 
  10   1  12       10.04       14.56     14.82 o 
 -13   2  12       17.84       12.92     20.33 o 
 -12   2  12       36.38       56.82     24.36 o 
 -11   2  12       46.95       16.60     43.53 o 
 -10   2  12       77.55       80.78     23.91 o 
  -9   2  12       65.38       61.34     26.89 o 
  -8   2  12       65.19       48.94     13.50 o 
  -7   2  12      530.13      556.63     52.03 o 
  -6   2  12     1056.21     1099.53     37.47 o 
  -5   2  12        7.46       20.59     13.66 o 
  -4   2  12     1537.64     1575.82     60.92 o 
  -3   2  12      165.23      206.25     18.28 o 
  -2   2  12      204.42      251.38     19.50 o 
  -1   2  12      453.34      523.84     27.09 o 
   0   2  12     2047.25     1891.94     67.47 o 
   1   2  12      126.39      131.41     13.74 o 
   2   2  12       18.60       18.15      5.96 o 
   3   2  12       36.12       44.41      8.19 o 
   4   2  12        1.58       -4.27      7.78 o 
   5   2  12       21.10        4.41      7.96 o 
   6   2  12       54.66       41.79     18.15 o 
   7   2  12       12.55       21.00     17.41 o 
   8   2  12       15.78       33.06     16.38 o 
   9   2  12       17.45       24.25     28.13 o 
  10   2  12        2.71       10.73     21.09 o 
 -12   3  12      111.39      138.75     31.50 o 
 -11   3  12      350.21      329.35     78.68 o 
 -10   3  12       13.23       12.24     59.81 o 
  -9   3  12       16.01       10.13     14.54 o 
  -8   3  12      574.13      638.76     39.86 o 
  -7   3  12       20.18       30.36     13.14 o 
  -6   3  12     1768.98     1516.97    132.66 o 
  -5   3  12     5978.05     5794.72    228.88 o 
  -4   3  12     1261.70     1348.90     57.83 o 
  -3   3  12     1084.88     1255.30     41.73 o 
  -2   3  12      605.39      639.79     26.04 o 
  -1   3  12      140.90      165.63     14.03 o 
   0   3  12      527.58      512.98     19.46 o 
   1   3  12     2460.73     2531.48     54.72 o 
   2   3  12     1000.36      935.39     31.52 o 
   3   3  12     1102.03     1133.78    101.54 o 
   4   3  12      793.98      580.23     52.71 o 
   5   3  12      167.29      136.68     23.05 o 
   6   3  12       18.32        2.56      8.35 o 
   7   3  12        5.53       -0.47     24.35 o 
   8   3  12        7.39       41.43     29.81 o 
   9   3  12       30.47       48.95     18.62 o 
  10   3  12       21.48       28.39     26.03 o 
 -12   4  12       49.92       79.49     59.16 o 
 -11   4  12      135.64      185.89     39.82 o 
 -10   4  12      228.64      285.69    101.63 o 
  -9   4  12      401.31      359.83     50.11 o 
  -8   4  12      348.39      400.30     46.80 o 
  -7   4  12       14.75       22.02     10.93 o 
  -6   4  12      852.03      789.71    171.60 o 
  -5   4  12      160.49      172.81     29.64 o 
  -4   4  12       80.05       88.33     18.28 o 
  -3   4  12      398.28      369.96     26.28 o 
  -2   4  12     1584.61     1565.64     51.19 o 
  -1   4  12     1495.34     1423.84     44.34 o 
   0   4  12     2282.55     1971.39    154.10 o 
   1   4  12      180.20      198.18     15.61 o 
   2   4  12        5.23       -1.56      7.65 o 
   3   4  12       80.89       61.80     24.89 o 
   4   4  12      201.64      321.09     45.97 o 
   5   4  12      214.52      144.83     32.69 o 
   6   4  12      118.57      127.99     29.88 o 
   7   4  12       63.85       56.23     22.02 o 
   8   4  12       23.90       19.72     17.12 o 
   9   4  12        5.47        6.07     14.98 o 
 -11   5  12       12.14       10.48     22.50 o 
 -10   5  12       15.45        0.55     18.00 o 
  -9   5  12        7.49      -17.24     18.84 o 
  -8   5  12       22.35       28.67     17.24 o 
  -7   5  12       63.96       56.75     20.20 o 
  -6   5  12       60.67       82.00     22.89 o 
  -5   5  12        5.53        2.25     14.43 o 
  -4   5  12        9.95       33.29     15.46 o 
  -3   5  12       16.19       23.98      9.19 o 
  -2   5  12       44.26       27.81     10.97 o 
  -1   5  12      106.39       97.19     11.63 o 
   0   5  12      120.18      107.01     14.53 o 
   1   5  12        0.48       -7.95      7.95 o 
   2   5  12        2.97      -16.23     16.23 o 
   3   5  12       78.50       56.75     20.45 o 
   4   5  12        1.56      -17.68     17.68 o 
   5   5  12        0.17       26.31     17.96 o 
   6   5  12       13.02       17.90     18.50 o 
   7   5  12        3.59       -7.86     12.53 o 
   8   5  12        1.74       49.98     20.58 o 
 -10   6  12       67.02       61.72     28.82 o 
  -9   6  12      121.20       95.59     45.03 o 
  -8   6  12      120.52      164.34     34.90 o 
  -7   6  12       40.20       26.59     15.49 o 
  -6   6  12      104.47       68.58     48.61 o 
  -5   6  12       58.28       36.84     17.30 o 
  -4   6  12      153.96      127.05     26.00 o 
  -3   6  12      193.84      206.15     26.71 o 
  -2   6  12      253.53      244.04     26.35 o 
  -1   6  12      216.04      325.53     47.35 o 
   0   6  12      275.52      325.70     48.58 o 
   1   6  12       51.16       71.81     29.48 o 
   2   6  12        4.44       26.92     18.80 o 
   3   6  12        2.34       21.01     27.96 o 
   4   6  12        7.86      -16.16     16.16 o 
   5   6  12       29.82       15.04     23.20 o 
   6   6  12       19.42       38.82     23.45 o 
   7   6  12       23.99       85.54     23.64 o 
  -8   7  12       47.12       33.46     16.94 o 
  -7   7  12      211.65      283.83     49.22 o 
  -6   7  12       65.85       73.01     25.69 o 
  -5   7  12      204.89      150.43     44.01 o 
  -4   7  12      130.00      174.74     29.82 o 
  -3   7  12       32.37       17.77     20.40 o 
  -2   7  12       13.47        8.42     12.87 o 
  -1   7  12        0.19       16.34     21.04 o 
   0   7  12       76.80      157.82     36.86 o 
   1   7  12      112.37       98.36     40.97 o 
   2   7  12      139.96      168.90     41.45 o 
   3   7  12       36.92       51.45     25.57 o 
   4   7  12       22.67        8.20     19.79 o 
   5   7  12       23.99      137.84     54.75 o 
  -5   8  12        0.09      210.92     65.19 o 
  -4   8  12        0.30        0.57     19.83 o 
  -3   8  12       14.18       19.82     22.89 o 
  -2   8  12       28.42       39.78     31.86 o 
  -1   8  12        2.11       32.58     24.73 o 
   0   8  12        0.23        1.18     19.74 o 
   1   8  12       20.09      -25.63     25.63 o 
   2   8  12        0.02       52.61    105.98 o 
   3   8  12       18.59       29.18     20.44 o 
 -13   1  13       15.32        8.61     31.48 o 
 -12   1  13        3.25       33.70     26.70 o 
 -11   1  13      203.22      213.48     39.19 o 
 -10   1  13      559.66      538.99     64.21 o 
  -9   1  13      868.04      801.77     65.95 o 
  -8   1  13      714.08      758.19     62.04 o 
  -7   1  13     1220.23     1156.25     51.59 o 
  -6   1  13      572.25      617.74     34.68 o 
  -5   1  13      990.31      966.20     63.25 o 
  -4   1  13       68.05       74.41      7.98 o 
  -3   1  13     2082.99     2006.10     48.94 o 
  -2   1  13     1106.86     1207.92     36.52 o 
  -1   1  13      478.72      446.01     18.41 o 
   0   1  13     4245.47     4207.24     61.84 o 
   1   1  13     1537.39     1579.77     39.62 o 
   2   1  13     1066.46     1088.81     36.95 o 
   3   1  13       51.30       38.10     10.08 o 
   4   1  13       11.66       -3.25      8.07 o 
   5   1  13      149.68      138.03     16.87 o 
   6   1  13      180.62      237.22     28.62 o 
   7   1  13      107.55      152.57     20.46 o 
   8   1  13       98.28       92.09     20.25 o 
   9   1  13       19.51       39.10     16.63 o 
  10   1  13        4.46       49.36     21.25 o 
 -13   2  13      398.15      456.12     62.02 o 
 -12   2  13      191.32      193.43     50.16 o 
 -11   2  13      329.93      263.62     43.65 o 
 -10   2  13      249.65      259.66     41.04 o 
  -9   2  13       67.48       33.04     10.53 o 
  -8   2  13       63.03       73.05     24.31 o 
  -7   2  13      801.47      761.22     38.51 o 
  -6   2  13     1698.31     1619.14    104.60 o 
  -5   2  13      277.31      276.85     35.02 o 
  -4   2  13     3628.38     3743.89    122.17 o 
  -3   2  13     4035.07     4234.60     87.40 o 
  -2   2  13     1056.57     1094.88     42.19 o 
  -1   2  13     1063.07     1056.27     40.54 o 
   0   2  13        3.75        6.16      5.31 o 
   1   2  13      388.99      291.55     18.39 o 
   2   2  13     1123.75     1119.25     41.33 o 
   3   2  13     1123.86     1140.91     57.57 o 
   4   2  13      764.85      712.77     46.17 o 
   5   2  13      651.72      615.46     41.34 o 
   6   2  13      104.99       95.83     26.42 o 
   7   2  13        9.96       29.95     16.45 o 
   8   2  13        3.86       24.82     13.76 o 
   9   2  13       12.48       20.65     18.27 o 
  10   2  13        4.11       30.14     22.81 o 
 -12   3  13      103.63      129.04     35.61 o 
 -11   3  13        7.53       -5.01     31.48 o 
 -10   3  13      197.71      176.65     42.88 o 
  -9   3  13       40.83       93.80     31.55 o 
  -8   3  13        2.54       30.45     10.64 o 
  -7   3  13      459.93      380.87     25.67 o 
  -6   3  13        9.27       23.08     13.86 o 
  -5   3  13      317.07      277.52     36.12 o 
  -4   3  13      369.29      326.96     37.89 o 
  -3   3  13       80.41       59.06     11.39 o 
  -2   3  13        5.14        4.55      6.84 o 
  -1   3  13      267.26      252.70     20.18 o 
   0   3  13      840.15      726.93     54.07 o 
   1   3  13      135.38      133.14     13.26 o 
   2   3  13       52.75       34.73      7.68 o 
   3   3  13       44.11       47.66     11.41 o 
   4   3  13        0.52       -4.32      7.68 o 
   5   3  13       31.86       -4.22      8.83 o 
   6   3  13       75.28       91.23     40.66 o 
   7   3  13       20.34       25.22     24.34 o 
   8   3  13        0.22      -17.54     17.54 o 
   9   3  13        0.10       30.82     18.07 o 
 -11   4  13      189.72      199.13     42.24 o 
 -10   4  13       47.70       41.47     22.09 o 
  -9   4  13      186.87      107.92     31.32 o 
  -8   4  13        6.82       11.94     14.83 o 
  -7   4  13       20.62       53.74     18.32 o 
  -6   4  13      213.19      246.94     36.33 o 
  -5   4  13      481.13      502.50     57.92 o 
  -4   4  13     1649.76     1621.97     83.61 o 
  -3   4  13      284.10      322.92     25.22 o 
  -2   4  13       25.65       18.99      7.84 o 
  -1   4  13      263.68      271.30     20.48 o 
   0   4  13       86.62       73.05     10.69 o 
   1   4  13      246.84      234.99     17.54 o 
   2   4  13       80.73       85.99     17.34 o 
   3   4  13      191.82       91.38     19.90 o 
   4   4  13       31.92       15.05     27.40 o 
   5   4  13       28.98       41.95     18.55 o 
   6   4  13       55.54       54.36     22.11 o 
   7   4  13        9.16       39.69     32.04 o 
   8   4  13        3.76        5.62     15.24 o 
   9   4  13        1.19       -9.92     22.33 o 
 -11   5  13       13.70       21.65     28.07 o 
 -10   5  13      223.66      268.53     62.07 o 
  -9   5  13      417.20      391.09     53.85 o 
  -8   5  13      488.77      537.92     67.64 o 
  -7   5  13      369.93      348.31     47.44 o 
  -6   5  13      460.89      419.89     53.27 o 
  -5   5  13       42.76       41.07     24.70 o 
  -4   5  13       45.21       27.08     12.39 o 
  -3   5  13      858.69      807.86     41.55 o 
  -2   5  13      471.77      442.74     21.32 o 
  -1   5  13       90.94      102.60     14.61 o 
   0   5  13     1170.11     1235.47    180.02 o 
   1   5  13      528.70      568.98     60.63 o 
   2   5  13      251.91      305.16     45.17 o 
   3   5  13        9.91       10.77     28.81 o 
   4   5  13       13.97       11.12     15.28 o 
   5   5  13        0.50       19.00     17.76 o 
   6   5  13       39.99       87.95     29.54 o 
   7   5  13       41.76       96.50     32.15 o 
   8   5  13       16.94       30.04     43.90 o 
  -9   6  13        0.02        1.37     17.39 o 
  -8   6  13       23.55       33.99     24.85 o 
  -7   6  13       17.13        4.04     12.36 o 
  -6   6  13       71.21       62.30     21.40 o 
  -5   6  13      304.79      363.89     48.50 o 
  -4   6  13        9.36       34.07     16.07 o 
  -3   6  13      346.64      333.26     49.62 o 
  -2   6  13       26.18       21.59      8.64 o 
  -1   6  13        5.53      -16.66     16.66 o 
   0   6  13        4.27       18.98     17.51 o 
   1   6  13        7.81      -15.95     16.54 o 
   2   6  13       86.44       65.72     26.57 o 
   3   6  13       35.05       18.75     17.32 o 
   4   6  13       42.05       74.50     31.45 o 
   5   6  13       10.64       10.25     15.92 o 
   6   6  13        4.78       29.63     20.36 o 
  -7   7  13       13.19       12.91     47.71 o 
  -6   7  13        4.33        4.23     26.42 o 
  -5   7  13       49.32       65.09     20.65 o 
  -4   7  13        0.12      -14.08     27.19 o 
  -3   7  13        9.38       36.85     20.50 o 
  -2   7  13        1.36        8.52     44.41 o 
  -1   7  13       35.57       37.43     19.99 o 
   0   7  13       22.48        9.05     14.49 o 
   1   7  13       15.69       81.81     38.25 o 
   2   7  13       15.50      -21.02     21.02 o 
   3   7  13        7.53       -6.02     30.53 o 
   4   7  13       13.96       35.95     55.50 o 
   5   7  13        0.73       10.81     18.94 o 
  -4   8  13       50.00      136.80     50.84 o 
  -3   8  13       71.66       79.11     44.58 o 
  -2   8  13       70.46       96.65     34.82 o 
  -1   8  13        9.62       25.75     20.22 o 
   0   8  13        5.83       20.70     23.15 o 
   1   8  13        0.47      -19.16     22.23 o 
 -13   0  14      173.15      132.65     52.03 o 
 -12   0  14       18.57       44.01     34.64 o 
 -11   0  14       38.75       22.46     19.61 o 
 -10   0  14      144.88      146.00     40.76 o 
  -9   0  14     1641.49     1560.44    133.51 o 
  -8   0  14     2025.97     2050.18    146.15 o 
  -7   0  14     2377.92      880.63   1147.06 o 
  -6   0  14     2558.44     2432.61     88.23 o 
  -5   0  14     2480.47     2526.03     84.83 o 
  -4   0  14      777.95      778.49     43.73 o 
  -3   0  14       93.48      111.08     18.95 o 
  -2   0  14      196.78      216.42     23.33 o 
  -1   0  14     3754.82     3445.42    108.92 o 
   0   0  14     1822.74     1774.59     60.06 o 
   1   0  14     3296.50     3414.50     86.87 o 
   2   0  14     3064.83     2965.82     83.09 o 
   3   0  14      246.60      217.91     24.19 o 
   4   0  14      308.56      285.44     34.93 o 
   5   0  14        1.58       22.24     12.91 o 
   6   0  14       38.62       74.97     23.26 o 
   7   0  14      144.61      173.14     57.67 o 
   8   0  14      105.44      104.69     36.26 o 
   9   0  14       41.79       23.08     21.49 o 
  10   0  14       27.50       41.68     27.67 o 
 -13   1  14      121.14      167.20     37.62 o 
 -12   1  14      186.47      209.56     40.14 o 
 -11   1  14      263.67      292.21     46.97 o 
 -10   1  14      428.38      437.19     52.30 o 
  -9   1  14      121.84      114.45     29.09 o 
  -8   1  14      108.32       34.23     42.97 o 
  -7   1  14      138.41       93.24     13.65 o 
  -6   1  14      198.56      199.51     20.04 o 
  -5   1  14     1435.39     1211.73     87.09 o 
  -4   1  14     2202.83     2128.00     94.91 o 
  -3   1  14      301.32      263.44     19.69 o 
  -2   1  14     1673.02     1646.58     52.14 o 
  -1   1  14     1489.30     1536.17     38.94 o 
   0   1  14      274.49      250.39     16.78 o 
   1   1  14        6.12       -1.18      5.49 o 
   2   1  14      464.93      494.76     26.56 o 
   3   1  14      206.39      176.20     16.76 o 
   4   1  14      202.07      186.94     17.01 o 
   5   1  14      325.75      371.95     29.12 o 
   6   1  14      110.22      131.91     29.36 o 
   7   1  14       32.02       26.41     10.65 o 
   8   1  14        0.84        4.68     13.23 o 
   9   1  14        0.32       13.90     15.98 o 
 -12   2  14       39.19       62.70     22.92 o 
 -11   2  14        0.39       -3.48     32.23 o 
 -10   2  14        6.62       23.05     19.87 o 
  -9   2  14      202.00      174.81     34.37 o 
  -8   2  14      139.44      116.27     27.95 o 
  -7   2  14        8.32        9.17     15.53 o 
  -6   2  14      260.18      247.98     34.94 o 
  -5   2  14      141.40      157.25     21.36 o 
  -4   2  14      337.71      416.14     42.51 o 
  -3   2  14      465.86      449.49     29.02 o 
  -2   2  14      695.95      648.37     33.71 o 
  -1   2  14        1.30       -0.98      6.63 o 
   0   2  14       25.75       26.51      5.39 o 
   1   2  14       97.76      119.31     11.67 o 
   2   2  14      153.70      118.41     12.95 o 
   3   2  14       92.87       95.33     18.62 o 
   4   2  14        7.86        1.55      5.92 o 
   5   2  14        0.16       -2.01     12.54 o 
   6   2  14        3.42       -1.11     19.02 o 
   7   2  14        0.13        9.97     13.23 o 
   8   2  14        6.42       24.31     31.48 o 
   9   2  14        3.66       51.26     28.54 o 
 -12   3  14      240.34      254.10     46.52 o 
 -11   3  14      520.01      550.67     66.13 o 
 -10   3  14      257.04      202.99     38.96 o 
  -9   3  14      592.45      497.68     55.63 o 
  -8   3  14        6.45       27.47     12.74 o 
  -7   3  14       13.73       21.38     18.56 o 
  -6   3  14      187.74      165.00     31.35 o 
  -5   3  14      581.80      589.40     77.44 o 
  -4   3  14      962.22     1071.50     69.99 o 
  -3   3  14     2081.98     2207.23     65.54 o 
  -2   3  14     1372.60     1288.90     48.40 o 
  -1   3  14      162.07      162.86     16.81 o 
   0   3  14      388.18      335.39     35.34 o 
   1   3  14      512.75      532.52     23.29 o 
   2   3  14       15.37       25.98      5.89 o 
   3   3  14      675.01      592.06     41.16 o 
   4   3  14      191.97      170.47     32.99 o 
   5   3  14      197.13      187.73     22.66 o 
   6   3  14      162.13      184.84     36.49 o 
   7   3  14       86.91       94.49     30.50 o 
   8   3  14        9.26       19.58     12.44 o 
   9   3  14        0.01      -22.59     22.59 o 
 -11   4  14       89.63      131.26     33.68 o 
 -10   4  14       99.00      173.71     40.92 o 
  -9   4  14       48.39       15.93     25.09 o 
  -8   4  14      805.63      783.91    138.28 o 
  -7   4  14      504.58      578.61     58.97 o 
  -6   4  14      130.93      156.45     29.86 o 
  -5   4  14      250.70      255.59     36.96 o 
  -4   4  14      136.43      121.03     24.47 o 
  -3   4  14        5.97        1.99      6.88 o 
  -2   4  14        2.75        5.89     10.52 o 
  -1   4  14      665.96      619.82     31.80 o 
   0   4  14      276.48      253.86     18.86 o 
   1   4  14       33.91       31.67      7.93 o 
   2   4  14     1067.33     1159.86     93.07 o 
   3   4  14      161.68      146.43     33.88 o 
   4   4  14       30.82       23.73     18.99 o 
   5   4  14       22.83      -16.71     18.01 o 
   6   4  14       11.91       48.29     35.91 o 
   7   4  14       31.05       48.28     23.02 o 
   8   4  14       19.94       52.48     35.30 o 
 -10   5  14        8.51        3.08     20.91 o 
  -9   5  14       13.57       -4.20     39.64 o 
  -8   5  14        2.39       -1.06     21.92 o 
  -7   5  14       44.01       15.71     22.54 o 
  -6   5  14       46.14       79.72     29.52 o 
  -5   5  14        4.02       10.37     23.74 o 
  -4   5  14      107.98      115.37     24.68 o 
  -3   5  14       21.56       17.07     12.21 o 
  -2   5  14       64.10       77.83     15.26 o 
  -1   5  14       61.55       47.73     11.03 o 
   0   5  14       22.74       20.31     18.01 o 
   1   5  14        3.55       -1.70     17.72 o 
   2   5  14       13.27       23.05     17.53 o 
   3   5  14        8.49      -18.09     20.41 o 
   4   5  14        0.84      -20.62     20.62 o 
   5   5  14        0.21       -8.08     37.64 o 
   6   5  14        1.92       16.83     27.36 o 
   7   5  14        0.54       14.75     19.39 o 
  -9   6  14       45.49       53.62     53.05 o 
  -8   6  14      204.00      223.07     42.50 o 
  -7   6  14      153.15      130.61     32.62 o 
  -6   6  14      329.48      314.93     45.04 o 
  -5   6  14      252.87      224.44     35.67 o 
  -4   6  14       66.06       52.79     20.46 o 
  -3   6  14        2.07        3.49     11.22 o 
  -2   6  14       53.54       57.45     22.09 o 
  -1   6  14      105.70      108.08     30.87 o 
   0   6  14      167.49      167.19     35.60 o 
   1   6  14      215.81      289.81     60.78 o 
   2   6  14      143.21      184.95     42.64 o 
   3   6  14       45.66       50.87     31.56 o 
   4   6  14       37.88       67.27     21.86 o 
   5   6  14        6.47       -5.41     18.52 o 
   6   6  14        1.92       25.01     50.11 o 
  -7   7  14        0.61        4.68     14.96 o 
  -6   7  14       14.21        2.61     24.66 o 
  -5   7  14      128.56       68.03     38.34 o 
  -4   7  14      115.17      190.25     58.43 o 
  -3   7  14      216.02      300.36     52.82 o 
  -2   7  14       85.85       46.07     16.98 o 
  -1   7  14      181.23      177.16     42.25 o 
   0   7  14       42.63        9.94     23.30 o 
   1   7  14        7.50        0.34     15.37 o 
   2   7  14       16.42       28.69     21.10 o 
   3   7  14        1.74      -25.38     27.44 o 
   4   7  14       94.05       55.44     27.29 o 
  -2   8  14        4.09      -10.39     29.77 o 
  -1   8  14        4.17       21.52     26.67 o 
 -12   1  15      163.92       79.60     29.40 o 
 -11   1  15      116.81       70.67     22.61 o 
 -10   1  15        0.91        3.39     17.28 o 
  -9   1  15       26.28       60.89     22.28 o 
  -8   1  15      581.13      590.99     59.70 o 
  -7   1  15     1825.70     1637.07     53.27 o 
  -6   1  15     1402.10     1384.89     94.14 o 
  -5   1  15     1522.82     1343.48    112.65 o 
  -4   1  15     2196.62     2230.71     99.78 o 
  -3   1  15       24.37       10.29     14.94 o 
  -2   1  15      191.00      197.23     22.28 o 
  -1   1  15        2.83       10.23      6.11 o 
   0   1  15      406.83      395.89     22.09 o 
   1   1  15      530.90      531.76     26.82 o 
   2   1  15      811.47      643.36     27.80 o 
   3   1  15     1036.89     1145.87     42.25 o 
   4   1  15      254.45      209.00     19.06 o 
   5   1  15       33.82       38.51     11.35 o 
   6   1  15       30.36       29.23     14.15 o 
   7   1  15        1.96       18.51     16.37 o 
   8   1  15       22.42       55.96     19.37 o 
   9   1  15       22.03       46.45     23.63 o 
 -12   2  15      132.33      213.26     35.28 o 
 -11   2  15      609.83      621.59    127.54 o 
 -10   2  15     1012.02      982.77     93.55 o 
  -9   2  15      975.62      890.39    142.38 o 
  -8   2  15     1018.43      920.81    102.75 o 
  -7   2  15       69.09       67.53     20.13 o 
  -6   2  15      122.69      134.06     27.40 o 
  -5   2  15      116.74      112.18     20.69 o 
  -4   2  15     1877.63     1915.46     74.19 o 
  -3   2  15     2346.08     2433.16     67.29 o 
  -2   2  15     1252.46     1261.71     42.42 o 
  -1   2  15     1394.78     1397.69     44.26 o 
   0   2  15      725.49      665.59     26.19 o 
   1   2  15      545.15      554.72     26.07 o 
   2   2  15      203.81      186.39     16.41 o 
   3   2  15       16.93       18.38      6.18 o 
   4   2  15      193.22      246.18     27.30 o 
   5   2  15      208.71      157.65     31.22 o 
   6   2  15      138.47      133.26     30.10 o 
   7   2  15      180.69      239.47     41.21 o 
   8   2  15       46.90       60.91     23.90 o 
   9   2  15        4.72       33.51     21.80 o 
 -11   3  15       15.05       17.28     17.57 o 
 -10   3  15       78.81      128.42     37.48 o 
  -9   3  15       29.85       40.19     36.68 o 
  -8   3  15      109.71      108.71     27.30 o 
  -7   3  15      199.24      196.16     35.16 o 
  -6   3  15      129.81      187.52     34.11 o 
  -5   3  15      470.24      423.97     46.75 o 
  -4   3  15       96.29      122.90     24.05 o 
  -3   3  15        2.55       13.49      8.90 o 
  -2   3  15        8.63        6.49      7.83 o 
  -1   3  15       20.70       25.26     11.94 o 
   0   3  15       53.07       49.94      9.36 o 
   1   3  15      213.40      186.90     14.36 o 
   2   3  15      141.86      167.59     16.41 o 
   3   3  15       16.19       35.00     10.92 o 
   4   3  15      150.68      186.53     79.63 o 
   5   3  15        9.23      -14.35     15.91 o 
   6   3  15        5.39       14.87     48.21 o 
   7   3  15        1.62       27.34     18.61 o 
   8   3  15       10.38       30.30     19.81 o 
 -11   4  15        1.63       -7.41     17.56 o 
 -10   4  15       65.36       45.31     25.77 o 
  -9   4  15      521.99      581.94     78.51 o 
  -8   4  15       68.16       31.69     16.88 o 
  -7   4  15      121.60      112.36     28.52 o 
  -6   4  15        2.06       -2.26     16.06 o 
  -5   4  15       28.71       31.63     17.31 o 
  -4   4  15        9.25       48.88     17.44 o 
  -3   4  15      398.15      434.47     37.39 o 
  -2   4  15      778.76      784.47     39.14 o 
  -1   4  15      696.73      738.57     35.71 o 
   0   4  15      117.74      107.30     15.96 o 
   1   4  15        2.22        9.55      7.39 o 
   2   4  15      141.36      117.35     27.98 o 
   3   4  15       19.75       19.66     17.49 o 
   4   4  15       66.87       26.48     28.42 o 
   5   4  15       81.24        7.41     63.42 o 
   6   4  15       21.64       28.05     20.45 o 
   7   4  15        3.87       12.70     18.04 o 
 -10   5  15       23.85       27.26     18.67 o 
  -9   5  15       54.87      107.73     63.65 o 
  -8   5  15      205.98      251.27     77.18 o 
  -7   5  15      287.26      314.40     53.35 o 
  -6   5  15      614.92      648.59    102.13 o 
  -5   5  15      389.21      359.83     49.77 o 
  -4   5  15      535.69      588.30     54.89 o 
  -3   5  15      261.51      255.60     29.68 o 
  -2   5  15       20.40       15.44      7.15 o 
  -1   5  15       15.69       21.02     18.75 o 
   0   5  15      310.47      318.16     45.65 o 
   1   5  15      301.56      364.23     83.73 o 
   2   5  15      378.33      438.41     56.72 o 
   3   5  15      144.76      249.25     44.89 o 
   4   5  15      139.62      134.11     31.22 o 
   5   5  15       30.07       25.82     33.86 o 
   6   5  15        0.26        9.29     22.37 o 
  -8   6  15       48.95       87.88     40.39 o 
  -7   6  15       24.19       20.18     27.22 o 
  -6   6  15       58.38       96.03     26.98 o 
  -5   6  15       28.86       32.74     16.52 o 
  -4   6  15        7.93       12.62     15.10 o 
  -3   6  15      136.07      146.53     37.27 o 
  -2   6  15       27.44       65.44     36.40 o 
  -1   6  15      268.85      310.64     49.98 o 
   0   6  15       49.96       50.52     24.16 o 
   1   6  15        6.01       15.03     26.73 o 
   2   6  15        0.70       -6.46     23.03 o 
   3   6  15        0.24       -9.39     19.00 o 
   4   6  15       17.36      -13.53     17.34 o 
   5   6  15       18.02       14.85     62.06 o 
  -6   7  15       11.90      -12.16     25.15 o 
  -5   7  15       26.02       36.10     40.25 o 
  -4   7  15       67.88       94.76     55.40 o 
  -3   7  15       10.48       32.16     21.22 o 
  -2   7  15        3.05       93.03    175.55 o 
  -1   7  15        0.25       19.59     19.67 o 
   0   7  15        0.35        9.57     21.66 o 
   1   7  15        1.01        1.21     20.84 o 
   2   7  15       18.07       25.79     20.59 o 
   3   7  15        0.22      -44.38     44.38 o 
 -12   0  16      552.00      676.35    100.42 o 
 -11   0  16      955.90      877.43    113.21 o 
 -10   0  16      121.13      135.16     46.73 o 
  -9   0  16       59.69       -3.48     26.46 o 
  -8   0  16      174.75      174.03     46.35 o 
  -7   0  16      773.17      768.75     98.25 o 
  -6   0  16     1250.66     1270.57     64.92 o 
  -5   0  16     1596.98     1598.86    115.87 o 
  -4   0  16     2247.68     2350.66     77.66 o 
  -3   0  16     3568.88     3695.78    183.46 o 
  -2   0  16     1567.50     1750.18     70.73 o 
  -1   0  16      768.73      721.21     47.64 o 
   0   0  16      541.98      516.94     41.52 o 
   1   0  16        9.89        9.62     16.08 o 
   2   0  16      619.84      542.70     47.48 o 
   3   0  16      882.06      980.71     64.99 o 
   4   0  16      929.51      898.63     63.43 o 
   5   0  16      273.77      303.76     39.86 o 
   6   0  16       71.42       59.61     20.67 o 
   7   0  16       24.69       39.86     19.22 o 
   8   0  16        0.17       17.35     16.85 o 
 -12   1  16        0.30      -16.34     17.25 o 
 -11   1  16      115.83      111.12     31.05 o 
 -10   1  16      312.89      359.61     42.18 o 
  -9   1  16      307.62      382.40     55.06 o 
  -8   1  16      938.66      968.63    134.80 o 
  -7   1  16      269.88      274.71     72.46 o 
  -6   1  16      128.28      130.51     29.52 o 
  -5   1  16        0.55        7.78      6.75 o 
  -4   1  16       24.94       16.24     11.33 o 
  -3   1  16      116.15       59.17     37.40 o 
  -2   1  16     1580.90     1618.77     64.30 o 
  -1   1  16      368.88      386.38     22.61 o 
   0   1  16       69.75       54.31     10.09 o 
   1   1  16      928.51      887.87     40.24 o 
   2   1  16      355.51      267.63     22.51 o 
   3   1  16      131.34      182.32     20.47 o 
   4   1  16        3.97       -0.13      9.65 o 
   5   1  16       43.71       64.98     13.23 o 
   6   1  16       10.41       33.12     15.48 o 
   7   1  16       45.21       72.14     14.76 o 
   8   1  16       41.64       49.26     34.90 o 
 -12   2  16       19.87       38.03     24.53 o 
 -11   2  16       28.74       24.81     24.32 o 
 -10   2  16       13.33       28.10     19.65 o 
  -9   2  16       44.63       39.25     31.87 o 
  -8   2  16        3.48       13.37     24.29 o 
  -7   2  16       57.42       72.19     31.48 o 
  -6   2  16      286.25      251.70     37.48 o 
  -5   2  16       78.12       55.40     15.15 o 
  -4   2  16      674.94      772.23     47.60 o 
  -3   2  16       41.27       46.19      9.70 o 
  -2   2  16      310.14      367.50     27.33 o 
  -1   2  16       41.46       25.53     16.46 o 
   0   2  16      117.67      106.27     11.06 o 
   1   2  16       72.68       74.73     10.37 o 
   2   2  16       80.46       52.06      8.33 o 
   3   2  16        5.00       20.41     17.20 o 
   4   2  16       15.65        9.89     13.15 o 
   5   2  16       73.03      120.13     27.56 o 
   6   2  16        9.21       36.14     20.23 o 
   7   2  16        0.19       -7.30     20.41 o 
   8   2  16        0.66        1.23     22.92 o 
 -11   3  16       74.01       94.92     31.41 o 
 -10   3  16      329.03      361.94     53.82 o 
  -9   3  16      866.11      835.23     78.05 o 
  -8   3  16      968.64      930.29     76.66 o 
  -7   3  16     1169.49     1026.61     96.46 o 
  -6   3  16      309.39      332.27     43.20 o 
  -5   3  16        1.36        5.49     12.94 o 
  -4   3  16      226.14      311.64     41.18 o 
  -3   3  16      193.83      208.39     26.18 o 
  -2   3  16     1385.79     1376.21     63.81 o 
  -1   3  16     1102.03     1151.72     47.60 o 
   0   3  16      843.70      828.00     39.55 o 
   1   3  16      790.31      723.77     49.09 o 
   2   3  16       31.65       33.07      8.36 o 
   3   3  16        0.61        1.08     14.42 o 
   4   3  16       17.82       -3.57     25.97 o 
   5   3  16       99.49       85.95     33.82 o 
   6   3  16       65.94       85.27     29.50 o 
   7   3  16       47.85       31.08     39.05 o 
 -10   4  16      242.45      226.39     58.59 o 
  -9   4  16        2.24       27.07     19.63 o 
  -8   4  16      104.80      117.81     34.06 o 
  -7   4  16      215.46      223.91     39.16 o 
  -6   4  16      881.99      902.44     73.29 o 
  -5   4  16      789.02      789.05     66.96 o 
  -4   4  16      399.30      390.21     37.44 o 
  -3   4  16      608.32      637.42     45.81 o 
  -2   4  16       14.64       26.71     13.43 o 
  -1   4  16        0.51        5.06      9.38 o 
   0   4  16        0.38        9.36      7.98 o 
   1   4  16      168.70      191.23     36.65 o 
   2   4  16      272.06      297.21     44.08 o 
   3   4  16       87.90      107.44     46.77 o 
   4   4  16      172.15      209.75     40.10 o 
   5   4  16       33.18       37.21     19.38 o 
   6   4  16       22.82       95.47     30.20 o 
   7   4  16        0.66       43.76     27.99 o 
  -9   5  16       53.77       85.50     31.19 o 
  -8   5  16        9.35       50.17     28.63 o 
  -7   5  16       46.04       58.76     22.51 o 
  -6   5  16       15.34       14.82     13.43 o 
  -5   5  16       19.50        1.77     15.05 o 
  -4   5  16      232.41      175.69     31.68 o 
  -3   5  16       12.63       33.81     25.32 o 
  -2   5  16       46.22       48.45     20.00 o 
  -1   5  16       10.73       27.41     18.71 o 
   0   5  16        0.83       -7.08     39.97 o 
   1   5  16        1.50       -6.47     36.12 o 
   2   5  16       21.88       30.88     40.20 o 
   3   5  16        6.23       31.92     19.23 o 
   4   5  16        0.62      -18.14     18.14 o 
   5   5  16        0.09      -29.33     36.65 o 
   6   5  16        8.73       22.64     26.42 o 
  -7   6  16       81.42       54.44     21.27 o 
  -6   6  16      130.05      100.29     41.42 o 
  -5   6  16      117.10      103.45     31.56 o 
  -4   6  16      121.85      168.27     56.67 o 
  -3   6  16      269.19      273.12     53.09 o 
  -2   6  16      158.04      197.95     40.24 o 
  -1   6  16        1.92       -7.22     17.15 o 
   0   6  16        0.84       26.60     24.68 o 
   1   6  16        0.86      -43.08     44.19 o 
   2   6  16       46.18       49.22     25.59 o 
   3   6  16       70.02      118.37     34.45 o 
   4   6  16       51.56       48.58     39.81 o 
  -5   7  16        5.92       35.12     24.71 o 
  -4   7  16       23.01      -12.23     20.65 o 
  -3   7  16       23.44       74.39     29.72 o 
  -2   7  16       60.58       86.53     38.26 o 
  -1   7  16      123.28      155.51     40.14 o 
   0   7  16       30.77       59.58     50.32 o 
   1   7  16       70.06      121.83     36.59 o 
 -11   1  17      460.06      460.67     49.25 o 
 -10   1  17      491.09      461.55     59.56 o 
  -9   1  17      613.76      533.03     62.09 o 
  -8   1  17       35.94       -2.15     19.71 o 
  -7   1  17       16.55       -4.73     11.04 o 
  -6   1  17      574.32      604.99     59.77 o 
  -5   1  17      923.31      911.15     70.48 o 
  -4   1  17     1079.61     1067.14     74.72 o 
  -3   1  17      667.28      671.22     57.70 o 
  -2   1  17     2350.91     2280.64     78.13 o 
  -1   1  17      480.99      510.34     27.05 o 
   0   1  17       17.50       16.09      7.37 o 
   1   1  17      142.24      132.96     17.34 o 
   2   1  17       10.38        0.06      7.68 o 
   3   1  17      190.34      262.76     24.63 o 
   4   1  17      277.73      228.10     23.64 o 
   5   1  17      112.33      156.07     20.57 o 
   6   1  17       78.69      117.73     23.43 o 
   7   1  17       22.60       28.10     16.88 o 
   8   1  17        3.85        8.01     17.17 o 
 -11   2  17        0.37      -14.44     28.44 o 
 -10   2  17      176.28      250.82     45.04 o 
  -9   2  17      537.24      607.51     65.53 o 
  -8   2  17     1194.33     1245.83     90.91 o 
  -7   2  17     1299.92     1415.24     93.47 o 
  -6   2  17     1617.99     1663.23     79.96 o 
  -5   2  17      543.20      576.78     58.14 o 
  -4   2  17       51.19       62.73     21.79 o 
  -3   2  17        0.68        1.22     10.30 o 
  -2   2  17      737.33      811.67     52.93 o 
  -1   2  17      703.05      770.82     47.08 o 
   0   2  17     1185.83     1090.69     38.45 o 
   1   2  17      296.00      285.42     22.62 o 
   2   2  17      299.30      321.46     25.15 o 
   3   2  17      555.51      539.19     33.52 o 
   4   2  17        6.51       10.38     12.50 o 
   5   2  17        1.12        6.11     16.22 o 
   6   2  17        6.64       38.79     16.73 o 
   7   2  17       42.79       73.42     27.19 o 
 -10   3  17       59.79       82.10     28.82 o 
  -9   3  17        1.20      -19.95     22.89 o 
  -8   3  17       45.75       48.05     22.26 o 
  -7   3  17       72.41       87.16     25.79 o 
  -6   3  17       31.42       18.06     32.75 o 
  -5   3  17      161.44      155.05     32.69 o 
  -4   3  17      134.73      142.16     37.10 o 
  -3   3  17      244.47      233.01     28.37 o 
  -2   3  17        9.02        8.22     10.92 o 
  -1   3  17       82.80      100.87     18.77 o 
   0   3  17       38.85       55.96     11.46 o 
   1   3  17       33.60       26.13     12.26 o 
   2   3  17       11.01        3.67     15.78 o 
   3   3  17       16.16       -0.79     17.91 o 
   4   3  17       44.98       45.56     20.25 o 
   5   3  17        0.54       19.11     57.86 o 
   6   3  17       13.59       -5.06     15.09 o 
   7   3  17        0.16      -14.69     23.46 o 
 -10   4  17      108.47      140.64     38.49 o 
  -9   4  17       37.98       39.87     28.57 o 
  -8   4  17       63.88       59.95     18.89 o 
  -7   4  17      514.36      491.35     59.45 o 
  -6   4  17      205.39      202.86     35.91 o 
  -5   4  17      110.60       49.25     18.27 o 
  -4   4  17       40.90       37.63     17.03 o 
  -3   4  17        2.83        2.66      8.08 o 
  -2   4  17        0.99        6.25      9.27 o 
  -1   4  17      148.00      168.36     22.46 o 
   0   4  17      226.53      164.02     30.41 o 
   1   4  17       34.22       39.57     20.58 o 
   2   4  17      234.31      234.11     41.76 o 
   3   4  17       83.52       63.79     23.22 o 
   4   4  17        2.17       -8.78     49.71 o 
   5   4  17        0.11      -10.95     23.30 o 
   6   4  17        0.13       43.77     22.05 o 
  -8   5  17      126.08      116.82     62.42 o 
  -7   5  17        4.48       39.42     19.84 o 
  -6   5  17      265.72      220.42     40.54 o 
  -5   5  17      430.05      498.27     55.71 o 
  -4   5  17      635.84      723.62    110.06 o 
  -3   5  17      313.38      341.86     50.94 o 
  -2   5  17      146.28      150.33     36.54 o 
  -1   5  17      315.04      393.65     55.17 o 
   0   5  17       20.81       -0.16     12.52 o 
   1   5  17        1.29       10.65     27.52 o 
   2   5  17        8.75       40.71     22.80 o 
   3   5  17       84.31      115.85     34.98 o 
   4   5  17       57.51       37.59     46.32 o 
   5   5  17       41.68       40.39     28.12 o 
  -6   6  17      106.83       94.69     26.65 o 
  -5   6  17        6.12       -4.28     39.41 o 
  -4   6  17        7.11      -11.57     26.67 o 
  -3   6  17       18.59        3.23     24.77 o 
  -2   6  17       70.00      116.04     33.00 o 
  -1   6  17        6.53       10.79     23.13 o 
   0   6  17        6.09       54.55     27.30 o 
   1   6  17       86.64       91.46     42.47 o 
   2   6  17       29.04       37.13     22.72 o 
   3   6  17        4.57      -10.76     24.75 o 
 -11   0  18      232.50      176.28     52.58 o 
 -10   0  18      685.83      703.28    113.10 o 
  -9   0  18     1338.47     1402.37    145.71 o 
  -8   0  18      831.83      953.34    116.57 o 
  -7   0  18      440.50      412.84     72.73 o 
  -6   0  18        3.55      107.34     38.96 o 
  -5   0  18     1099.11     1044.81    110.42 o 
  -4   0  18     1365.95     1377.95    123.91 o 
  -3   0  18     1552.92     1556.37    127.37 o 
  -2   0  18     1382.50     1635.54     72.67 o 
  -1   0  18      464.52      492.66     42.16 o 
   0   0  18     1358.64     1308.41     70.66 o 
   1   0  18       36.83       39.94     15.58 o 
   2   0  18       32.34       27.84     12.12 o 
   3   0  18       12.44       12.55     16.73 o 
   4   0  18        9.55      -12.99     12.99 o 
   5   0  18      220.30      232.01     37.47 o 
   6   0  18      119.81      135.00     27.43 o 
   7   0  18       20.95       26.26     33.81 o 
 -11   1  18      170.93      161.76     39.06 o 
 -10   1  18        3.91        8.55     32.22 o 
  -9   1  18       31.92       48.00     23.38 o 
  -8   1  18      442.81      444.32     45.31 o 
  -7   1  18      511.16      505.40     59.41 o 
  -6   1  18      809.92      815.75     71.04 o 
  -5   1  18      406.22      440.68     50.93 o 
  -4   1  18      216.39      247.40     36.62 o 
  -3   1  18       21.42       35.81     16.59 o 
  -2   1  18       86.54       81.92     17.21 o 
  -1   1  18        6.15        6.58      6.50 o 
   0   1  18      482.87      497.04     29.91 o 
   1   1  18      267.90      234.62     21.44 o 
   2   1  18        6.69       25.39     10.75 o 
   3   1  18       19.15       22.42      9.94 o 
   4   1  18       56.22       30.11      9.13 o 
   5   1  18       57.55       69.59     15.19 o 
   6   1  18        0.04       30.10     13.76 o 
   7   1  18        1.70        0.49     13.76 o 
 -10   2  18      117.61       92.02     30.96 o 
  -9   2  18       35.53       27.47     17.66 o 
  -8   2  18       36.82       37.05     23.81 o 
  -7   2  18      221.09      188.88     29.30 o 
  -6   2  18       16.24       35.22     14.33 o 
  -5   2  18        0.36      -30.54     32.84 o 
  -4   2  18       38.54       -3.97     13.75 o 
  -3   2  18       73.41       99.38     18.40 o 
  -2   2  18      370.33      448.68     38.13 o 
  -1   2  18       66.86       69.08     16.57 o 
   0   2  18      174.86      187.47     24.57 o 
   1   2  18       39.70       48.66     14.99 o 
   2   2  18       22.53        5.31     11.10 o 
   3   2  18        0.10       -8.32      8.32 o 
   4   2  18       77.33       78.28     23.56 o 
   5   2  18       39.68      151.76     34.30 o 
   6   2  18        0.36       46.31     21.68 o 
   7   2  18       13.64       39.25     16.97 o 
 -10   3  18       32.26       38.32     37.56 o 
  -9   3  18      117.35      104.10     55.22 o 
  -8   3  18      310.03      319.51     50.17 o 
  -7   3  18      768.62      789.54    124.51 o 
  -6   3  18     1152.95     1291.18     73.71 o 
  -5   3  18     1093.12     1093.97     82.34 o 
  -4   3  18      498.93      524.74     55.01 o 
  -3   3  18      206.39      249.28     30.36 o 
  -2   3  18       38.67       34.66     13.87 o 
  -1   3  18      151.72      139.77     21.36 o 
   0   3  18      409.43      435.48     37.08 o 
   1   3  18      355.99      308.26     43.57 o 
   2   3  18      305.99      330.86     46.88 o 
   3   3  18      261.59      334.99     47.73 o 
   4   3  18      206.92      232.88     38.79 o 
   5   3  18       12.65       34.00     17.05 o 
   6   3  18        0.69       35.38     23.62 o 
  -9   4  18      170.77      212.29     48.31 o 
  -8   4  18      288.48      280.27     48.13 o 
  -7   4  18        1.04       -5.09     19.08 o 
  -6   4  18       10.31        1.98     15.72 o 
  -5   4  18       89.11       58.34     22.47 o 
  -4   4  18      520.01      499.32     54.41 o 
  -3   4  18      477.40      521.72     44.33 o 
  -2   4  18      508.21      520.55     59.18 o 
  -1   4  18      301.23      352.27     49.03 o 
   0   4  18       46.14       10.59     16.16 o 
   1   4  18      107.92      123.40     28.77 o 
   2   4  18        4.06       15.27     20.84 o 
   3   4  18       18.28        6.04     18.35 o 
   4   4  18       32.90       34.79     37.06 o 
   5   4  18       44.69       70.94     26.82 o 
  -8   5  18       56.36       33.68     30.57 o 
  -7   5  18      126.54      132.71     32.00 o 
  -6   5  18       11.90       47.89     34.51 o 
  -5   5  18       43.87       40.21     27.51 o 
  -4   5  18       16.45       66.21     34.93 o 
  -3   5  18       12.08       13.92     16.40 o 
  -2   5  18       39.52       76.05     29.04 o 
  -1   5  18        1.81       37.04     20.03 o 
   0   5  18        6.74       10.87     25.89 o 
   1   5  18        6.88      -16.98     18.00 o 
   2   5  18        0.03        1.30     58.05 o 
   3   5  18       12.44      -18.37     28.87 o 
   4   5  18        1.36       27.51     26.18 o 
  -5   6  18       13.61       46.56     29.05 o 
  -4   6  18      135.16      112.21     52.95 o 
  -3   6  18       34.57       39.50     19.85 o 
  -2   6  18      119.94      183.31     42.73 o 
  -1   6  18      177.03      181.60     41.51 o 
   0   6  18       60.38       53.15     24.71 o 
   1   6  18        1.19       14.06     17.70 o 
 -10   1  19      171.81      164.34     35.54 o 
  -9   1  19      720.64      715.20    104.45 o 
  -8   1  19      692.72      680.65     71.29 o 
  -7   1  19      512.38      445.66     56.36 o 
  -6   1  19      275.71      293.71     45.03 o 
  -5   1  19       29.85       57.09     21.03 o 
  -4   1  19      122.83      104.56     26.35 o 
  -3   1  19      637.46      604.46     70.36 o 
  -2   1  19      459.74      505.12     38.94 o 
  -1   1  19      847.35      864.50     51.42 o 
   0   1  19      849.38      874.70     53.22 o 
   1   1  19       65.97       59.70     11.91 o 
   2   1  19      130.36      108.79     16.12 o 
   3   1  19        3.54       -7.12     12.38 o 
   4   1  19        0.59      -10.42     10.42 o 
   5   1  19        1.32       17.66     12.96 o 
   6   1  19       71.84       46.05     15.73 o 
 -10   2  19      105.90       49.49     26.36 o 
  -9   2  19      248.07      200.48     40.23 o 
  -8   2  19      293.95      357.99     43.34 o 
  -7   2  19      439.07      483.36     60.74 o 
  -6   2  19     1033.01     1060.66     85.59 o 
  -5   2  19     1569.53     1553.52    101.67 o 
  -4   2  19     1167.88     1202.73     84.94 o 
  -3   2  19      390.37      468.85     40.23 o 
  -2   2  19      170.94      164.40     22.66 o 
  -1   2  19       30.58       21.27      9.86 o 
   0   2  19      107.62       76.84     16.00 o 
   1   2  19      182.55      206.41     26.77 o 
   2   2  19      361.38      428.87     38.58 o 
   3   2  19      198.13      160.74     40.08 o 
   4   2  19       55.93       94.14     24.45 o 
   5   2  19      117.83      195.40     63.37 o 
   6   2  19       23.91        8.95     18.50 o 
  -9   3  19       94.10      122.03     46.11 o 
  -8   3  19       62.56       80.73     35.88 o 
  -7   3  19       22.88       24.69     13.77 o 
  -6   3  19       88.99      107.92     28.49 o 
  -5   3  19      147.68      164.64     49.23 o 
  -4   3  19        9.28       28.18     16.01 o 
  -3   3  19       45.76       59.52     18.80 o 
  -2   3  19      174.79      161.61     26.32 o 
  -1   3  19       16.97       18.40     13.41 o 
   0   3  19       22.91      -14.68     14.68 o 
   1   3  19       67.77       42.45     36.67 o 
   2   3  19        0.71       14.96     20.33 o 
   3   3  19        3.04      -22.08     22.08 o 
   4   3  19        0.66       26.96     18.67 o 
   5   3  19        0.99        8.89     35.86 o 
  -8   4  19       45.70       58.95     25.54 o 
  -7   4  19       48.88       75.53     30.14 o 
  -6   4  19      150.99      125.98     38.68 o 
  -5   4  19       79.70      100.50     27.92 o 
  -4   4  19      358.49      376.55     48.49 o 
  -3   4  19      232.84      289.21     45.90 o 
  -2   4  19       53.12       63.33     23.26 o 
  -1   4  19        8.83       26.14     22.32 o 
   0   4  19       10.88       21.63     88.19 o 
   1   4  19       73.72       90.84     29.02 o 
   2   4  19       12.19       -1.78     22.63 o 
   3   4  19       25.30       15.03     23.51 o 
   4   4  19       38.11       65.20     26.83 o 
  -6   5  19      109.65       46.30     35.81 o 
  -5   5  19        5.67       15.75     22.91 o 
  -4   5  19       11.29      -23.23     37.96 o 
  -3   5  19      233.74      326.13     50.93 o 
  -2   5  19      363.06      446.23     60.07 o 
  -1   5  19      208.65      229.74     43.02 o 
   0   5  19      197.72      224.69     43.24 o 
   1   5  19       71.96       65.64     25.98 o 
   2   5  19        7.93       -0.96     38.24 o 
  -2   6  19        3.33       31.31     25.63 o 
 -10   0  20      252.31      227.27     69.90 o 
  -9   0  20      228.83      346.46     77.10 o 
  -8   0  20     1128.05     1261.89    139.92 o 
  -7   0  20     1406.19     1526.30    148.36 o 
  -6   0  20      978.34      927.99    113.83 o 
  -5   0  20      343.10      342.13     70.29 o 
  -4   0  20      108.21      115.66     41.20 o 
  -3   0  20      152.99      167.54     50.78 o 
  -2   0  20      315.28      275.24     55.01 o 
  -1   0  20     1061.23     1061.55    108.12 o 
   0   0  20      787.81      844.61     59.65 o 
   1   0  20      630.52      695.83     56.66 o 
   2   0  20      398.76      342.90     41.68 o 
   3   0  20        8.46       12.09     11.39 o 
   4   0  20        2.12      -14.23     17.45 o 
   5   0  20       22.79       13.90     11.28 o 
  -9   1  20       16.33      -12.27     20.41 o 
  -8   1  20        0.11       60.67     28.03 o 
  -7   1  20       42.55       43.35     40.06 o 
  -6   1  20      264.70      298.84     46.27 o 
  -5   1  20      465.99      502.88     58.67 o 
  -4   1  20      502.15      544.86     58.61 o 
  -3   1  20      627.80      641.17     62.49 o 
  -2   1  20      269.80      250.49     28.87 o 
  -1   1  20       64.45       23.71     12.05 o 
   0   1  20        0.25       14.61     10.18 o 
   1   1  20       11.97        3.35      8.85 o 
   2   1  20       92.11      121.50     21.01 o 
   3   1  20      121.05      103.56     20.50 o 
   4   1  20       62.45       63.09     46.31 o 
   5   1  20       10.86       23.95     51.50 o 
  -9   2  20        2.33       35.62     19.47 o 
  -8   2  20      344.23      423.98     61.00 o 
  -7   2  20      100.84       91.73     28.51 o 
  -6   2  20       18.66       41.46     18.34 o 
  -5   2  20       92.10       53.58     30.00 o 
  -4   2  20        0.83       18.36     31.39 o 
  -3   2  20       11.84       29.24     18.74 o 
  -2   2  20        2.21       16.32     17.75 o 
  -1   2  20       48.29       58.45     15.03 o 
   0   2  20        6.24       -4.89     10.29 o 
   1   2  20      123.19      134.42     25.21 o 
   2   2  20        3.73       36.21     20.87 o 
   3   2  20        4.80        9.24     13.40 o 
   4   2  20       44.72        2.12     15.46 o 
   5   2  20        8.33        4.66     41.59 o 
  -8   3  20      106.92       92.53     23.86 o 
  -7   3  20       19.85       40.81     22.09 o 
  -6   3  20      275.91      329.64     48.92 o 
  -5   3  20      478.50      491.66     57.66 o 
  -4   3  20      814.26      795.31     71.61 o 
  -3   3  20      575.00      549.36     46.44 o 
  -2   3  20      510.93      497.10     42.81 o 
  -1   3  20       91.95      114.25     30.75 o 
   0   3  20       50.05       77.58     25.30 o 
   1   3  20       25.20        1.89     14.38 o 
   2   3  20      112.92      104.74     29.58 o 
   3   3  20       16.27       19.34     27.53 o 
   4   3  20       28.93       44.76     25.58 o 
  -7   4  20      285.05      248.90     46.79 o 
  -6   4  20      176.78      188.44     40.72 o 
  -5   4  20      240.32      370.45     82.36 o 
  -4   4  20       24.93       89.85     47.10 o 
  -3   4  20      107.54       94.99     27.72 o 
  -2   4  20      142.54      176.25     39.48 o 
  -1   4  20      143.27      126.24     32.18 o 
   0   4  20      216.01      176.00     37.93 o 
   1   4  20       88.36      124.90     31.18 o 
   2   4  20       28.69       37.72     19.24 o 
   3   4  20       10.84        5.90     23.25 o 
  -5   5  20       24.22       65.44     44.34 o 
  -4   5  20        0.70      -27.54     40.26 o 
  -3   5  20        4.28       12.37     18.98 o 
  -2   5  20        0.41       55.05     25.06 o 
  -1   5  20        6.14       17.77     17.22 o 
   0   5  20       12.31      -12.03     17.14 o 
  -9   1  21      213.47      225.87     43.66 o 
  -8   1  21      216.35      202.25     42.41 o 
  -7   1  21      190.42      236.67     45.36 o 
  -6   1  21     1738.04     1921.29    253.24 o 
  -5   1  21      482.43      544.34     62.20 o 
  -4   1  21      270.45      233.37     40.55 o 
  -3   1  21       66.37       46.43     19.15 o 
  -2   1  21       14.27       10.03     18.93 o 
  -1   1  21      155.00      133.59     33.51 o 
   0   1  21      140.60      142.73     22.66 o 
   1   1  21      361.28      370.45     37.06 o 
   2   1  21      161.54      148.60     23.98 o 
   3   1  21       67.28      105.45     25.81 o 
   4   1  21       19.89        1.19     16.37 o 
  -8   2  21       20.41        5.80     16.21 o 
  -7   2  21      266.60      323.63     52.15 o 
  -6   2  21       40.49       47.40     23.69 o 
  -5   2  21      108.00      133.35     51.41 o 
  -4   2  21      479.05      448.00     54.71 o 
  -3   2  21     1253.81     1448.81    119.72 o 
  -2   2  21      647.28      579.56     46.52 o 
  -1   2  21      355.71      372.94     36.96 o 
   0   2  21      186.78      174.06     32.57 o 
   1   2  21        3.28        3.06     11.10 o 
   2   2  21        2.81       33.18     19.69 o 
   3   2  21       41.75       48.69     19.41 o 
  -7   3  21       68.84      109.23     31.10 o 
  -6   3  21       23.15       57.57     23.54 o 
  -5   3  21       57.26       53.18     19.43 o 
  -4   3  21      116.39      112.31     30.68 o 
  -3   3  21        7.16       25.90     11.76 o 
  -2   3  21       39.31       58.82     22.74 o 
  -1   3  21       61.50       78.49     25.72 o 
   0   3  21       60.41       87.21     36.98 o 
   1   3  21        3.91       -8.33     17.54 o 
   2   3  21       15.64       29.88     19.82 o 
   3   3  21        2.02       13.29     29.55 o 
  -6   4  21        0.13       39.97     40.80 o 
  -5   4  21       16.29       78.82     45.96 o 
  -4   4  21      137.63       93.72     43.83 o 
  -3   4  21       16.43      -15.40     71.43 o 
  -2   4  21      108.47      110.14     38.71 o 
  -1   4  21      115.70      147.35     35.61 o 
   0   4  21       62.86        8.32     27.99 o 
   1   4  21        7.04      -24.89     24.89 o 
  -8   0  22      101.45      155.66     54.86 o 
  -7   0  22      928.13      941.71    124.28 o 
  -6   0  22      671.84      695.88    105.91 o 
  -5   0  22      314.78      233.62     56.25 o 
  -4   0  22     2139.44     2371.26    180.03 o 
  -3   0  22      307.50      340.38     64.92 o 
  -2   0  22       96.75      139.05     45.56 o 
  -1   0  22        0.04      -22.08     22.08 o 
   0   0  22       55.16      137.48     46.65 o 
   1   0  22      219.98      189.79     46.81 o 
   2   0  22      200.35      152.57     41.72 o 
   3   0  22      156.40      180.25     47.64 o 
  -7   1  22      204.29      209.99     51.43 o 
  -6   1  22       33.25       33.84     59.45 o 
  -5   1  22       70.35       82.66     27.80 o 
  -4   1  22       84.04       69.74     19.81 o 
  -3   1  22      189.45      189.95     37.28 o 
  -2   1  22      169.35      144.24     58.03 o 
  -1   1  22      370.07      448.92     53.94 o 
   0   1  22       89.19       60.05     23.17 o 
   1   1  22       55.39       41.41     16.10 o 
   2   1  22       14.30       26.42     23.14 o 
   3   1  22        2.03      -33.25     33.25 o 
  -7   2  22        2.31      -22.02     22.02 o 
  -6   2  22       79.28       66.07     28.20 o 
  -5   2  22       44.57       28.18     18.88 o 
  -4   2  22      105.42       85.21     29.13 o 
  -3   2  22       17.78       36.18     18.92 o 
  -2   2  22        3.38       10.10     18.02 o 
  -1   2  22        1.45       27.21     29.68 o 
   0   2  22        0.55      -23.39     28.52 o 
   1   2  22       35.95        8.39     16.93 o 
   2   2  22        3.95       -4.59     28.12 o 
  -6   3  22       57.84       27.83     24.64 o 
  -5   3  22        3.05       20.03     49.65 o 
  -4   3  22      128.51      154.15     57.65 o 
  -3   3  22       76.62       98.45     77.78 o 
  -2   3  22      387.69      392.61     54.14 o 
  -1   3  22      340.67      329.81     49.33 o 
   0   3  22      197.28      171.14     44.42 o 
   1   3  22      102.52      101.78     29.77 o 
  -6   1  23      353.91      425.53     58.87 o 
  -5   1  23      217.77      189.81     39.83 o 
  -4   1  23      476.97      372.37    119.25 o 
  -3   1  23      195.42      193.05     37.67 o 
  -2   1  23      386.32      407.55     55.07 o 
  -1   1  23       92.23       71.02     29.03 o 
   0   1  23        0.48        7.68     30.83 o 
   1   1  23       14.73       19.42     30.25 o 
  -5   2  23       83.42       88.25     49.72 o 
  -4   2  23        0.01      -19.50     19.50 o 
  -3   2  23        1.81       37.15     16.26 o 
  -2   2  23      154.40      213.24     57.45 o 
  -1   2  23      262.65      201.51     61.45 o 
   0   2  23      319.61      258.15     66.56 o 
                                                 
